# Supplementary material for: Profiling of HIV-1 elite neutralizer cohort reveals a CD4bs bnAb for HIV-1 prevention and therapy
Source: Nat Immunol. Author manuscript; Available in PMC 2025 Nov 14. (PMC12571865; doi:10.1038/s41590-025-02286-5)
Supplement: Supplementary Tables [file NIHMS2119098-supplement-Supplementary_Tables.xlsx]

## Sheet: Supplementary table 1
Supplementary Table 1: Demographical and clinical characteristics of analyzed HIV-1 elite neutralizers
Donor	Sex	Age	ART status	Sample origin	Mean Serum neutralization (%)**	Breadth (%)**
EN01	f	20.9081	off	Tanzania	99.3827	100
EN02	f	35.668	off	Tanzania	94.126	100
EN03	f	30	on	Nepal	92.7909	100
EN04	f	43.2236	off	Tanzania	91.7365	100
EN05	m	38.4213	off	Germany	91.0867	100
EN06	m	40.4664	off	Tanzania	90.0421	100
EN07	f	26.5953	off	Tanzania	88.9384	100
EN08	f	29.5089	off	Tanzania	88.3052	100
EN09	f	35	on	Nepal	87.8664	100
EN10	m	42.8176	off	Tanzania	87.866	100
EN11	m	38.4143	off	Tanzania	87.2696	100
EN12	n/a	n/a	n/a	Nepal	86.6126	100
EN13	m	37.4165	off	Germany	85.9039	100
EN14	f	52.5983	on	Germany	85.669	100
EN15	f	40	on	Nepal	83.8552	100
EN16	f	27	on*	Nepal	80.6801	100
EN17	m	53.2225	off	Germany	80.6291	100
EN18	m	42.823	off	Tanzania	79.8245	100
EN19	f	41.5995	off	Tanzania	79.3719	100
EN20	m	37	on	Cameroon	79.3256	100
EN21	m	30	off*	Nepal	78.6866	100
EN22	m	40	on	Nepal	77.6792	100
EN23	m	32.8414	on	Germany	82.2151	91.6667
EN24	m	46	on*	Nepal	82.1229	91.6667
EN25	f	47.0562	off	Tanzania	81.4443	91.6667
EN26	f	39.3251	off	Tanzania	81.1071	91.6667
EN27	m	22.8066	off	Tanzania	80.0644	91.6667
EN28	m	46.156	off	Germany	79.1442	91.6667
EN29	m	24.6091	off	Tanzania	77.9552	91.6667
EN30	m	45.6741	on	Germany	87.7183	83.3333
EN31	m	40.2338	off	Germany	75.6083	83.3333
EN32	f	46	off	Cameroon	69.6961	83.3333
*ART status assigned according to detection of viral loads
**Serum samples were tested against the global HIV-1 pseudovirus panel

## Sheet: Supplementary table 2
Supplementary Table 2: Neutralizing activity of isolated mAbs against a HIV-1 pseudovirus screening panel
			Screening Pseudovirus Panel										Screening Pseudovirus Panel									Screening Pseudovirus Panel									Screening Pseudovirus Panel									Screening Pseudovirus Panel									Screening Pseudovirus Panel
			398F1	246F3	Tro11	BAL26	25710	X1632					398F1	246F3	Tro11	BAL26	25710	X1632				398F1	246F3	Tro11	BAL26	25710	X1632				398F1	246F3	Tro11	BAL26	25710	X1632				398F1	246F3	Tro11	BAL26	25710	X1632				398F1
	Antibody		% Neutralization								Antibody		% Neutralization							Antibody		% Neutralization							Antibody		% Neutralization							Antibody		% Neutralization							Antibody		% Neutralization
	EN10_03_C02		61	95	12	80	78	63			EN01_03_B09		0	18	0	0	29	3		EN02_05_D03		23	13	0	0	0	58		EN11_04_E08		0	0	0	18	0	16		EN25_01_C04		0	3	34	16	10	21		EN30_04_A03		0
	EN10_03_F10		88	8	20	27	70	8			EN01_02_A12		13	4	0	4	0	26		EN02_01_A01		19	19	10	0	0	42		EN11_03_B06		0	0	4	27	0	0		EN25_01_G01		0	23	7	12	18	21		EN30_01_A01		0
	EN10_04_G01		70	21	14	27	50	19			EN01_01_D08		0	7	3	17	0	12		EN02_01_A05		6	31	1	3	0	47		EN11_01_D10		0	0	0	30	0	0		EN25_01_E09		0	13	0	19	22	26		EN30_01_D12		0
	EN10_04_A06		49	20	24	49	23	25			EN01_01_A05		0	5	0	26	0	6		EN02_02_G12		15	28	11	5	14	13		EN11_03_C12		0	1	14	10	0	4		EN25_01_B03		0	0	0	0	0	66		EN30_01_B01		10
	EN10_01_B07		31	74	0	19	38	23			EN01_01_G03		0	0	0	16	0	12		EN02_02_D11		0	19	15	16	5	21		EN11_01_G02		0	0	0	23	0	0		EN25_01_C09		0	11	0	20	12	22		EN30_05_B12		0
	EN10_04_D01		31	31	45	19	25	22			EN01_03_F05		9	0	0	7	0	3		EN02_02_E05		2	11	0	20	3	39		EN11_02_B11		0	0	13	0	0	9		EN25_01_D03		0	6	0	15	11	19		EN30_04_C04		0
	EN10_03_D12		18	21	5	35	50	21			EN01_01_F04		0	0	0	0	0	13		EN02_02_A05		0	11	10	16	14	17		EN11_01_H04		0	0	16	0	0	3		EN25_01_D01		0	0	0	18	0	23		EN30_05_B04		0
	EN10_02_E03		27	25	17	2	54	24			EN01_01_G08		0	0	0	0	0	12		EN02_02_A08		0	7	19	13	6	20		EN11_03_A11		0	19	0	0	0	0		EN25_01_C02		0	0	0	15	5	11		EN30_05_B11		1
	EN10_04_H07		30	28	25	15	24	23			EN01_02_A08		0	3	0	1	0	7		EN02_02_G08		0	18	14	0	8	23		EN11_04_F10		0	0	0	9	0	10		EN25_01_G03		0	0	0	0	0	18		EN30_01_C09		0
	EN10_01_F04		35	11	10	43	20	23			EN01_01_A12		0	0	0	0	0	11		EN02_01_A12		0	0	0	0	0	63		EN11_04_A02		0	0	0	16	0	0		EN25_01_E03		0	0	0	0	0	15		EN30_04_E03		0
	EN10_02_C05		29	8	1	30	46	13			EN01_01_F11		0	0	0	4	0	7		EN02_02_E04		6	6	9	23	14	2		EN11_03_A06		0	0	0	0	14	0		EN25_01_E02		0	3	0	0	0	6		EN30_02_A06		0
	EN10_04_E05		7	25	37	27	5	23			EN01_03_E10		0	0	0	0	0	11		EN02_02_D10		4	9	9	0	25	11		EN11_03_F05		0	0	0	0	0	13		EN25_01_B11		0	0	0	0	0	7		EN30_05_C08		1
	EN10_02_D01		8	0	0	57	30	20			EN01_01_G02		0	0	0	0	3	2		EN02_04_A09		8	3	0	7	6	30		EN11_04_D07		0	0	3	0	0	10		EN25_01_E10		0	0	0	0	0	6		EN30_01_E10		0
	EN10_02_E05		26	15	0	0	57	13			EN01_03_C12		0	0	0	2	0	2		EN02_01_D06		0	4	0	7	0	39		EN11_03_F10		0	5	6	0	0	0		EN25_01_A01		0	0	0	0	0	0		EN30_04_A05		0
	EN10_03_C01		20	68	0	14	0	6			EN01_01_F12		0	0	0	0	0	1		EN02_02_B01		1	20	9	2	7	9		EN11_01_F02		0	0	0	0	2	7		EN25_01_A03		0	0	0	0	0	0		EN30_04_D02		0
	EN10_03_G01		0	15	0	47	0	45			EN01_03_A12		0	0	0	0	0	1		EN02_03_A05		0	15	10	0	2	8		EN11_01_A12		0	0	6	0	0	0		EN25_01_A04		0	0	0	0	0	0		EN30_04_G02		0
	EN10_04_A10		41	14	3	26	10	11			EN01_02_A01		0	0	0	0	0	0		EN02_01_C06		17	0	0	0	0	7		EN11_02_B02		0	0	0	0	0	6		EN25_01_A05		0	0	0	0	0	0		EN30_05_C11		0
	EN10_04_D07		34	6	11	9	22	21			EN01_02_B01		0	0	0	0	0	0		EN02_02_B05		0	8	8	0	3	4		EN11_02_A05		0	0	5	0	0	0		EN25_01_B05		0	0	0	0	0	0		EN30_05_E03		0
	EN10_04_E04		12	58	0	2	11	20			EN01_02_B11		0	0	0	0	0	0		EN02_04_B08		5	0	0	0	0	17		EN11_03_D04		0	0	0	4	0	0		EN25_01_B10		0	0	0	0	0	0		EN30_05_E04		0
	EN10_03_E02		42	11	2	12	15	19			EN01_02_C02		0	0	0	0	0	0		EN02_05_E02		0	0	6	0	6	0		EN11_01_A03		0	0	0	0	0	0		EN25_01_C11		0	0	0	0	0	0		EN30_05_E08		0
	EN10_03_H06		35	10	0	25	16	14			EN01_02_D04		0	0	0	0	0	0		EN02_01_D09		0	0	0	9	0	0		EN11_01_A07		0	0	0	0	0	0		EN25_01_D05		0	0	0	0	0	0		EN23_01_E11		22
	EN10_02_C04		0	4	0	14	74	7			EN01_03_A01		0	0	0	0	0	0		EN02_05_D06		0	0	0	4	0	0		EN11_01_B02		0	0	0	0	0	0		EN25_01_D06		0	0	0	0	0	0		EN23_01_C11		97
	EN10_03_F04		16	59	0	0	13	10			EN01_03_B11		0	0	0	0	0	0		EN02_01_A11		0	0	0	0	0	0		EN11_01_B03		0	0	0	0	0	0		EN25_01_E05		0	0	0	0	0	0		EN23_01_B09		24
	EN10_04_C09		13	29	18	18	2	17			EN01_03_B12		0	0	0	0	0	0		EN02_01_B09		0	0	0	0	0	0		EN11_01_C01		0	0	0	0	0	0		EN25_01_E08		0	0	0	0	0	0		EN23_01_B01		34
	EN10_02_C07		5	7	10	9	44	19			EN01_03_C05		0	0	0	0	0	0		EN02_02_A07		0	0	0	0	0	0		EN11_01_C08		0	0	0	0	0	0		EN25_01_E12		0	0	0	0	0	0		EN23_01_A01		29
	EN10_01_A08		10	47	0	10	12	14			EN01_03_D02		0	0	0	0	0	0		EN02_02_A09		0	0	0	0	0	0		EN11_01_E04		0	0	0	0	0	0		EN25_01_F03		0	0	0	0	0	0		EN23_01_C12		19
	EN10_04_D03		25	27	10	13	1	15			EN01_03_D05		0	0	0	0	0	0		EN02_02_B06		0	0	0	0	0	0		EN11_01_E08		0	0	0	0	0	0		EN25_01_F08		0	0	0	0	0	0		EN23_01_B10		11
	EN10_04_B06		36	18	0	29	6	1			EN08_03_F12		90	0	83	78	90	87		EN02_02_B11		0	0	0	0	0	0		EN11_01_E09		0	0	0	0	0	0		EN25_01_F09		0	0	0	0	0	0		EN23_01_A08		19
	EN10_04_G06		27	0	11	21	12	14			EN08_02_A10		98	100	100	0	0	79		EN02_02_B12		0	0	0	0	0	0		EN11_01_E12		0	0	0	0	0	0		EN25_01_G02		0	0	0	0	0	0		EN23_01_F06		19
	EN10_03_A02		38	0	0	12	5	26			EN08_03_C12		97	0	92	82	93	0		EN02_02_C01		0	0	0	0	0	0		EN11_01_F09		0	0	0	0	0	0		EN07_01_B04		8	58	57	37	40	35		EN23_01_C03		10
	EN10_04_F08		24	5	7	30	5	10			EN08_03_B05		0	90	80	73	25	90		EN02_02_C09		0	0	0	0	0	0		EN11_01_G07		0	0	0	0	0	0		EN07_01_B01		24	22	42	34	41	30		EN23_01_D11		16
	EN10_01_C11		28	13	3	6	17	12			EN08_03_G07		95	2	89	79	67	2		EN02_02_D05		0	0	0	0	0	0		EN11_01_G09		0	0	0	0	0	0		EN07_01_A02		0	47	12	38	14	24		EN23_01_F11		12
	EN10_04_C12		1	15	9	31	8	15			EN08_01_D04		82	0	85	78	87	0		EN02_02_D06		0	0	0	0	0	0		EN11_01_G10		0	0	0	0	0	0		EN07_01_C02		0	34	55	18	9	5		EN23_01_A09		9
	EN10_02_B05		25	0	1	30	2	20			EN08_04_F08		80	0	65	73	82	0		EN02_02_E08		0	0	0	0	0	0		EN11_01_G12		0	0	0	0	0	0		EN07_01_B02		0	30	46	26	8	7		EN23_01_C08		10
	EN10_03_B05		13	6	0	19	38	2			EN08_04_F11		90	0	82	82	0	10		EN02_03_A02		0	0	0	0	0	0		EN11_01_H05		0	0	0	0	0	0		EN07_01_A03		0	34	0	6	9	53		EN23_01_D09		0
	EN10_04_E03		29	0	0	30	0	15			EN08_03_E09		78	0	0	40	72	10		EN02_03_A11		0	0	0	0	0	0		EN11_02_B06		0	0	0	0	0	0		EN07_01_A11		0	0	0	20	18	25		EN23_01_C07		1
	EN10_02_G08		21	1	2	23	4	12			EN08_03_F07		79	0	0	0	2	68		EN02_05_A04		0	0	0	0	0	0		EN11_02_B08		0	0	0	0	0	0		EN07_01_A05		0	0	0	0	0	24		EN23_01_D08		0
	EN10_01_D06		0	61	0	0	0	0			EN08_01_E07		0	9	13	31	0	88		EN02_05_E08		0	0	0	0	0	0		EN11_02_B09		0	0	0	0	0	0		EN07_01_B05		0	0	0	0	7	6		EN13_02_D07_t02		81
	EN10_02_G02		27	9	0	8	3	13			EN08_03_D08		8	59	0	2	0	52		EN04_01_A02		60	98	17	6	76	84		EN11_02_B10		0	0	0	0	0	0		EN07_01_B03		0	0	0	0	0	8		EN13_02_G09_t02		73
	EN10_03_H03		14	5	0	13	4	23			EN08_03_D11		24	50	0	2	0	42		EN04_01_D04		0	90	20	4	84	93		EN11_03_A02		0	0	0	0	0	0		EN07_01_A06		0	0	0	0	0	0		EN13_02_A08		8
	EN10_04_G07		25	12	0	6	0	16			EN08_03_E07		26	55	0	0	0	35		EN04_01_B11		0	96	16	10	76	85		EN11_03_A05		0	0	0	0	0	0		EN07_01_A10		0	0	0	0	0	0		EN13_01_F05		85
	EN10_01_A07		21	0	0	6	17	10			EN08_04_E09		70	2	1	23	9	7		EN04_01_A06		0	93	0	8	67	87		EN11_03_B09		0	0	0	0	0	0		EN07_01_B06		0	0	0	0	0	0		EN13_02_F06_t02		76
	EN10_03_F07		28	0	0	3	10	11			EN08_04_B11		12	37	0	0	0	51		EN04_02_E10		0	88	13	4	67	71		EN11_03_C01		0	0	0	0	0	0		EN07_01_B08		0	0	0	0	0	0		EN13_04_A07_t02		39
	EN10_02_B08		0	0	0	38	0	13			EN08_02_E04		0	0	0	9	0	88		EN04_02_E07		41	67	26	18	24	24		EN11_03_D01		0	0	0	0	0	0		EN29_03_C04		13	12	48	98	37	76		EN13_02_A05		70
	EN10_04_B02		0	0	0	35	0	10			EN08_03_D12		76	0	0	0	2	8		EN04_01_F10		0	85	0	0	46	69		EN11_03_D10		0	0	0	0	0	0		EN29_03_G05		91	32	0	37	81	37		EN13_04_C10_t02		21
	EN10_04_A07		0	18	0	19	0	7			EN08_01_C04		0	0	12	13	60	0		EN04_02_A01		50	17	22	18	11	17		EN11_03_E01		0	0	0	0	0	0		EN29_02_D02		23	29	51	31	47	45		EN13_01_A01		93
	EN10_03_F06		21	0	0	7	3	8			EN08_04_C07		0	15	20	22	0	0		EN04_02_F05		0	52	0	0	16	34		EN11_03_E03		0	0	0	0	0	0		EN29_01_C08		0	0	100	19	55	52		EN13_02_G07_t02		20
	EN10_04_D10		18	10	0	0	0	9			EN08_01_C12		0	35	0	0	0	21		EN04_01_C11		11	38	7	13	8	21		EN11_03_E10		0	0	0	0	0	0		EN29_02_B05		19	39	1	35	90	41		EN13_01_E11_t02		12
	EN10_03_A04		0	0	0	27	0	5			EN08_03_D02		10	11	3	22	0	0		EN04_01_E06		0	0	0	30	62	0		EN11_03_F04		0	0	0	0	0	0		EN29_01_A02		73	16	0	29	70	37		EN13_01_B02_t02		14
	EN10_01_G03		0	25	0	0	0	0			EN08_01_F03		0	0	15	0	7	9		EN04_01_E09		0	0	0	20	59	0		EN11_04_C02		0	0	0	0	0	0		EN29_04_G05		16	36	30	40	51	42		EN13_04_C08_t02		17
	EN10_01_B01		0	0	0	2	16	5			EN08_04_E11		12	1	3	0	5	9		EN04_02_E03		0	13	5	20	9	30		EN11_04_D10		0	0	0	0	0	0		EN29_02_A03		7	11	23	92	31	33		EN13_04_H09_t02		15
	EN10_01_F06		0	3	3	0	7	8			EN08_01_H01		1	6	8	9	0	1		EN04_01_D12		0	6	0	10	15	39		EN11_04_E06		0	0	0	0	0	0		EN29_02_F05		22	23	37	35	39	30		EN13_01_C03_t02		12
	EN10_03_G02		0	0	0	10	0	11			EN08_01_B07		0	12	0	12	0	0		EN04_01_G05		15	10	3	5	16	11		EN11_04_E07		0	0	0	0	0	0		EN29_04_H08		12	39	0	37	52	45		EN13_02_E11_t02		24
	EN10_02_E09		2	5	0	0	0	12			EN08_01_G03		3	9	10	0	1	0		EN04_01_E11		0	0	0	19	0	33		EN18_01_B01		39	10	19	4	13	18		EN29_01_H08		31	12	13	47	44	27		EN13_01_B04_t02		14
	EN10_01_F09		0	0	0	0	0	11			EN08_02_B08		2	4	11	0	0	0		EN04_01_E05		0	0	0	18	0	31		EN18_01_B07		0	18	26	22	16	19		EN29_03_D07		22	21	40	19	34	36		EN13_02_G03_t02		3
	EN10_02_B06		0	0	0	0	0	6			EN08_02_F04		0	0	2	10	0	0		EN04_01_E08		11	0	0	0	9	25		EN18_01_E05		0	22	11	22	1	30		EN29_04_E11		8	12	32	21	39	39		EN13_02_H07_t02		11
	EN10_02_G11		0	3	0	0	0	0			EN08_01_B01		0	0	10	0	0	0		EN04_02_E08		0	14	4	0	5	14		EN18_01_A09		0	4	1	26	14	24		EN29_03_A04		29	28	18	16	33	25		EN13_01_D10		9
	EN10_04_E06		0	0	0	2	0	0			EN08_01_E06		0	3	0	0	0	0		EN04_01_B06		0	5	0	0	0	27		EN18_01_C06		0	0	15	14	8	28		EN29_03_B04		20	16	32	16	18	20		EN13_02_C12		7
	EN10_02_F09		0	0	0	0	0	0			EN08_04_C01		0	0	0	0	0	0		EN04_02_F01		0	0	0	7	0	2		EN18_01_D07		12	20	10	0	6	6		EN29_01_B07		0	0	0	92	3	14		EN13_02_G02_t02		3
	EN01_01_D07		99	97	99	89	85	68			EN08_04_D04		0	0	0	0	0	0		EN04_01_G07		8	0	0	0	0	0		EN18_01_C03		0	0	6	15	0	32		EN29_03_G11		2	20	20	8	21	14		EN13_02_E09		13
	EN01_03_A07		97	96	99	90	73	54			EN08_04_F07		0	0	0	0	0	0		EN04_01_E01		0	0	0	0	0	0		EN18_01_F01		0	4	10	10	6	13		EN29_01_E03		10	4	12	18	21	10		EN13_03_A11_t02		10
	EN01_01_G04		97	89	98	90	84	47			EN02_01_C10		100	100	99	99	97	100		EN04_01_G12		0	0	0	0	0	0		EN18_01_G04		0	0	9	3	11	20		EN29_04_C09		0	19	4	0	28	22		EN13_02_D07		12
	EN01_03_E08		63	14	35	12	25	56			EN02_04_A06		100	100	100	95	99	100		EN04_02_A11		0	0	0	0	0	0		EN18_01_F06		0	8	8	0	7	14		EN29_01_C07		0	0	69	0	0	0		EN13_02_B05		14
	EN01_01_A04		40	8	39	23	11	49			EN02_02_F08		91	94	92	92	81	100		EN04_02_C12		0	0	0	0	0	0		EN18_01_F07		8	0	0	0	0	24		EN29_02_H05		0	17	3	14	16	16		EN13_02_D11		3
	EN01_01_A03		47	8	5	20	13	6			EN02_04_B07		100	100	94	72	71	100		EN04_02_E02		0	0	0	0	0	0		EN18_01_G03		0	0	0	0	0	13		EN29_01_E12		0	0	0	0	6	0		EN13_02_D02		19
	EN01_01_B01		25	22	0	23	5	21			EN02_01_D02		96	100	53	81	89	99		EN11_03_H05		76	6	99	81	8	6		EN18_01_B08		0	0	0	0	0	5		EN29_01_C02		0	0	0	3	0	0		EN13_01_C07		10
	EN01_01_C05		0	15	11	40	16	14			EN02_05_D09		92	88	86	23	94	100		EN11_04_C12		0	19	65	14	50	8		EN18_01_B03		0	0	0	0	0	2		EN29_01_A01		0	0	0	0	0	0		EN13_01_D06		0
	EN01_01_C01		12	16	0	25	7	20			EN02_05_E06		100	96	100	61	10	100		EN11_04_C10		6	18	32	31	27	18		EN18_01_G02		0	0	0	0	2	0		EN29_01_A06		0	0	0	0	0	0		EN13_01_F04		0
	EN01_01_D09		0	4	12	35	4	19			EN02_01_B01		61	85	83	79	84	49		EN11_04_E05		31	16	13	19	15	22		EN18_01_A01		0	0	0	0	0	0		EN30_04_C02		11	15	0	0	1	75		EN13_01_G02		0
	EN01_01_A01		21	14	0	21	0	16			EN02_01_C12		33	72	87	75	88	63		EN11_01_B04		0	23	33	1	37	4		EN18_01_B12		0	0	0	0	0	0		EN30_02_F11		12	21	0	23	17	24		EN13_02_A03		0
	EN01_01_C08		2	6	11	31	6	16			EN02_05_D04		73	67	0	81	48	99		EN11_03_F03		31	0	13	18	17	18		EN18_01_D08		0	0	0	0	0	0		EN30_04_A01		7	14	0	16	13	22		EN13_01_F02		0
	EN01_02_C08		9	15	3	22	15	7			EN02_04_C05		90	86	0	0	76	100		EN11_03_G02		0	25	22	1	11	28		EN18_01_D11		0	0	0	0	0	0		EN30_05_D10		13	7	10	14	16	10		EN13_01_A04		0
	EN01_02_A10		0	4	0	35	19	13			EN02_01_E01		26	43	57	96	59	31		EN11_01_B09		30	10	30	2	8	3		EN27_02_B05		100	14	0	0	100	0		EN30_04_D06		12	30	0	20	0	1		EN13_02_D03		0
	EN01_03_D04		0	0	7	16	42	4			EN02_01_E04		73	39	0	11	0	91		EN11_04_E09		11	0	15	18	3	27		EN27_02_B03		100	0	0	0	100	0		EN30_05_C09		13	8	0	23	0	0		EN13_02_D09		0
	EN01_01_F06		15	0	0	24	0	25			EN02_02_B08		64	25	26	11	8	18		EN11_01_E05		31	6	5	14	0	18		EN27_02_D03		0	10	0	19	27	42		EN30_02_F05		12	0	4	5	10	12		EN13_02_E05		0
	EN01_01_B11		9	6	0	17	2	23			EN02_02_D03		71	15	11	7	13	19		EN11_03_G09		0	0	17	21	24	6		EN27_02_D11		0	5	0	23	21	36		EN30_05_A07		0	0	20	14	0	9		EN28_03_D12		34
	EN01_01_D04		0	0	10	27	0	15			EN02_02_F05		34	19	19	15	17	28		EN11_03_G11		0	0	0	0	14	42		EN27_02_C12		0	0	0	0	0	0		EN30_04_G10		14	0	11	13	0	0		EN28_03_A01		22
	EN01_02_E05		4	5	0	15	0	28			EN02_05_C09		28	9	15	4	9	46		EN11_01_C06		3	2	9	0	22	3		EN25_01_B04		97	100	100	16	33	93		EN30_02_B05		11	0	3	0	24	0		EN28_03_F01		17
	EN01_02_E08		4	0	6	20	4	17			EN02_02_G11		37	21	19	0	17	13		EN11_04_E04		0	0	0	5	13	21		EN25_01_G08		0	30	53	46	28	78		EN30_05_G07		1	20	3	0	4	9		EN28_02_B01		7
	EN01_01_D12		0	0	3	29	0	19			EN02_02_G03		23	14	16	3	23	23		EN11_01_B05		1	11	16	0	8	1		EN25_01_E04		0	20	0	25	23	35		EN30_04_D07		0	0	14	0	7	9		EN28_02_F02		12
[truncated: 40 more columns]

## Sheet: Supplementary table 3
Supplementary Table 3: Isolated HIV-1-reactive B cell clones and sequences isolated from individual EN02
				Heavy Chain														Light Chain												Activity						Single cell sorts
												CDRH3						Genes								CDRL3				Binding		Neutralisation***						Bait protein
Antibody name		Clone		VH		DH		JH		V gene identity		Sequence		Length (aa)		Notes		κ/λ		VL		JL		V gene identity		Sequence		Length (aa)		BG505*		Screenig panel		Global panel		Sorted cells		BG505*		YU2**
EN02_01_A01		1		IGHV1-18*01		IGHD3-22*01		IGHJ4*02		95.6		AREKMGGLADFGDYDYSKDYYDNSGFSTRDSFDY		34				κ		IGKV1-5*03		IGKJ1*01		95.1		QQFSSNSRT		9				-				9		+		-
EN02_04_A09		1		IGHV1-18*01		IGHD3-22*01		IGHJ4*02		97		AREKMGGLADFGDYDYSKDYYDNSGFSTRDSFDY		34				κ		IGKV1-5*03		IGKJ1*01		95.1		QQFSSNSRT		9				-
EN02_05_D06		1		IGHV1-18*01		IGHD3-22*01		IGHJ4*02		94.9		AREKMGGLADFGDYDYSKDYYDNSGFSTRDSFDY		34				κ		IGKV1-5*03		IGKJ1*01		94.4		QQFSSNSRT		9				-
EN02_02_F10		2		IGHV1-18*01		IGHD6-6*01		IGHJ4*02		96.3		ARDSFQYSSFPCDS		14																						2		+		+
EN02_01_A12		3		IGHV1-18*01		IGHD3-3*01		IGHJ4*02		87.1		SRGPLTFLGVGLVPDDF		17				κ		IGKV1-17*01		IGKJ1*01		96.5		LQHNSNPWT		9				+				2		+		+
EN02_02_D05		3		IGHV1-18*01		IGHD3-3*01		IGHJ4*02		88.5		SRGPLTFLGVGLVPDDF		17				κ		IGKV1-17*01		IGKJ1*01		96.5		LQHNSNPWT		9				-
EN02_02_B01		4		IGHV1-18*01		IGHD4-17*01		IGHJ4*02		91.2		ARERMGGLADLGDYDYPGDYYDGTGYSTRDCFDY		34				κ		IGKV1-5*03		IGKJ1*01		96.5		QQFHSSSRT		9				-				2		+		+
EN02_02_E04		5		IGHV1-18*01		IGHD6-13*01		IGHJ4*02		95.9		ARDSFQYSRFPCDY		14				κ		IGKV3-11*01		IGKJ4*01		97.2		QQHSNWPLT		9				-				2		-		+
EN02_02_G08		5		IGHV1-18*01		IGHD6-13*01		IGHJ4*02		97		ARDSFQYSRFPCDY		14				κ		IGKV3-11*01		IGKJ4*01		99		QQHSNWPLT		9				-
EN02_01_A05		6		IGHV1-18*01		IGHD3-22*01		IGHJ5*02		84.8		ARERMGGPADFDDYDYPSDYYDNSGFSTRICFDL		34				κ		IGKV1-5*03		IGKJ1*01		92.3		QQFHTSSRS		9				-				8		+		-
EN02_01_E04		7		IGHV1-2*07		IGHD2-21*01		IGHJ4*02		82.7		ARMYDSDSYKFDS		13				κ		IGKV1-33*01		IGKJ2*01		87.6		QHYEF****		5		+		+		+		5		+		-
EN02_05_A03		7		IGHV1-2*07		IGHD2-21*01		IGHJ4*02		80.3		ARMHDSDSYKFDS		13				κ		IGKV1-33*01		IGKJ2*01		85.5		QHYEF****		5		+				+
EN02_05_B08		7		IGHV1-2*07		IGHD1-1*01		IGHJ4*02		79.6		ARMYDTDSYKFDS		13				κ		IGKV1-33*01		IGKJ2*01		85.1		QHYEF****		5		+				+
EN02_05_C09		7		IGHV1-2*07		IGHD1-1*01		IGHJ4*02		83		ARMYDTDSYKFDS		13				κ		IGKV1-33*01		IGKJ2*01		88		QHYEF****		5		+		-		+
EN02_05_D03		7		IGHV1-2*07		IGHD1-1*01		IGHJ4*02		83		ARMYDTDSYKFDS		13				κ		IGKV1-33*01		IGKJ2*01		88		QHYEF****		5		+		+		+
EN02_02_D06		8		IGHV1-2*02		IGHD3-10*01		IGHJ4*01		88.8		VRVLSGQVKFDF		12				κ		IGKV2-28*01		IGKJ2*01		91.2		MQGLQIPYT		9		+		-				2		-		+
EN02_01_B10		9		IGHV1-2*07+		IGHD3-9*01		IGHJ5*02		64.4		AWDKNVDDNPWRLDS		15		11 aa ins. FWRH1		κ		IGKV1-33*01		IGKJ4*01		73.4		QVYEV****		5		+				+		19		+		+
EN02_01_C04		9		IGHV1-2*07+		IGHD1-1*01		IGHJ5*02		63.2		AWDKNVGDNPWRLDS		15		11 aa ins. FWRH1		κ		IGKV1-33*01		IGKJ4*01		71.9		PVYDV****		5		-				+
EN02_01_C10		9		IGHV1-2*07+		IGHD3-9*01		IGHJ5*02		66		AWDKNVDDNPWRLDS		15		11 aa ins. FWRH1		κ		IGKV1-33*01		IGKJ4*01		73.8		QVYQS****		5		+		+		+
EN02_01_D02		9		IGHV1-2*07+		IGHD3-3*01		IGHJ5*02		64.6		AWDKNVDDSPWRLDS		15		11 aa ins. FWRH1		κ		IGKV1-33*01		IGKJ4*01		73.3		QVYQF****		5		+		+		+
EN02_01_E01		9		IGHV1-2*07+		IGHD1-1*01		IGHJ5*02		69.9		AWDKSERADGAPWRLDP		17		11 aa ins. FWRH1		κ		IGKV1-33*01		IGKJ1*01		83.6		QHSES****		5		+		+		+
EN02_02_F08		9		IGHV1-2*07+		IGHD3-9*01		IGHJ5*02		60.2		AWDKNVDDNPWRLDS		15		11 aa ins. FWRH1		λ		IGKV1-33*01		IGKJ4*01		70.3		QVFDS****		5		+		+		+
EN02_04_A03		9		IGHV1-2*07+		IGHD1-1*01		IGHJ5*02		66.3		AWDKNVGDNPWRLDS		15		11 aa ins. FWRH1		κ		IGKV1-33*01		IGKJ4*01		71.2		QIYDV****		5		+				+
EN02_04_A06		9		IGHV1-2*07+		IGHD3-9*01		IGHJ5*02		61.7		AWDKNVDDNPWRLDS		15		11 aa ins. FWRH1		κ		IGKV1-33*01		IGKJ4*01		72.2		QVFDS****		5		+		+		+
EN02_04_A07		9		IGHV1-2*07+		IGHD3-9*01		IGHJ5*02		64.7		AWDKNVDDNPWRLDS		15		11 aa ins. FWRH1		κ		IGKV1-33*01		IGKJ4*01		73.4		QVYDV****		5		+				+
EN02_04_A11		9		IGHV1-2*07+		IGHD3-3*01		IGHJ5*02		63.4		AWDKNVDESPWRLDS		15		11 aa ins. FWRH1		κ		IGKV1-33*01		IGKJ4*01		72.6		QVYSF****		5		+				+
EN02_04_B07		9		IGHV1-2*07+		IGHD1-1*01		IGHJ5*02		63.2		AWDKNVGDNPWRLDS		15		11 aa ins. FWRH1		κ		IGKV1-33*01		IGKJ4*01		71.9		QVYDV****		5		+		+		+
EN02_04_B09		9		IGHV1-2*07+		IGHD3-9*01		IGHJ5*02		60.8		AWDKNVDDNPWRLDS		15		11 aa ins. FWRH1		κ		IGKV1-33*01		IGKJ4*01		74.5		QVFES****		5		+				+
EN02_05_A04		9		IGHV1-2*07+		IGHD3-3*01		IGHJ5*02		66		AWDKNVGDNPWRLDS		15		11 aa ins. FWRH1		κ		IGKV1-33*01		IGKJ4*01		71.9		QVYDV****		5		+				+
EN02_05_A07		9		IGHV1-2*07+		IGHD5-12*01		IGHJ5*02		65.9		AWDKNVDDYPWRLDS		15		11 aa ins. FWRH1		κ		IGKV1-33*01		IGKJ4*01		74.1		QVYQF****		5		+				+
EN02_05_B09		9		IGHV1-2*07+		IGHD1-1*01		IGHJ5*02		64.7		AWDKNVGDNPWRLDS		15		11 aa ins. FWRH1		κ		IGKV1-33*01		IGKJ4*01		72.7		QVYDV****		5		+				+
EN02_05_D04		9		IGHV1-2*07+		IGHD5-12*01		IGHJ5*02		66.3		AWDKNVDDYPWRLDS		15		11 aa ins. FWRH1		κ		IGKV1-33*01		IGKJ4*01		73.8		QVSQY****		5		+		+		+
EN02_05_D09		9		IGHV1-2*07+		IGHD3-3*01		IGHJ5*02		69.6		AWDKNVDDSPWRLDP		15		11 aa ins. FWRH1		κ		IGKV1-33*01		IGKJ4*01		81		HVSEN****		5		+		+		+
EN02_05_E06		9		IGHV1-2*07+		IGHD1-1*01		IGHJ5*02		64.4		AWDKNVGDNPWRLDS		15		11 aa ins. FWRH1		κ		IGKV1-33*01		IGKJ4*01		73		QVYDV****		5		+		+		+
EN02_04_C05		10		IGHV1-2*02		IGHD2-21*01		IGHJ5*02		82.1		ARDKSGRDLAWWLDP		15				κ		IGKV1-33*01		IGKJ4*01		90.6		QVVEH****		5				+		+		2		+		-
EN02_01_A07		11		IGHV1-2*07		IGHD3-3*01		IGHJ5*02		72		VTHKLYRDEDARDLTWRLDP		20		6 aa ins. FWRH1 + 4 aa ins. FWRH3		κ		IGKV1-33*01		IGKJ3*01		80		QHFEF****		5		+				+		6		+		+
EN02_01_B01		11		IGHV1-2*07		IGHD4-17*01		IGHJ5*02		69.9		VTHKLYDGEDASDLAWRLDP		20		6 aa ins. FWRH1 + 4 aa ins. FWRH3		κ		IGKV1-33*01		IGKJ3*01		80.4		QHYEF****		5		+		+		+
EN02_01_C12		11		IGHV1-2*07		IGHD3-16*01		IGHJ5*02		71.4		VTHKLYEGEDSSGLVWRLDP		20		6 aa ins. FWRH1 + 4 aa ins. FWRH3		κ		IGKV1-33*01		IGKJ3*01		79.6		QHYEF****		5		+		+		+
EN02_01_D03		11		IGHV1-2*07		IGHD4-17*01		IGHJ5*02		68		VTHKLYDGEDASDLTWRLDP		20		6 aa ins. FWRH1 + 4 aa ins. FWRH3		κ		IGKV1-33*01		IGKJ3*01		80.7		QHYEF****		5		+				+
EN02_02_C04		11		IGHV1-2*06		IGHD4-17*01		IGHJ5*02		69.3		VTHKLYDGEDASDLTWRLDP		20		6 aa ins. FWRH1 + 4 aa ins. FWRH3		κ		IGKV1-33*01		IGKJ3*01		79.3		QHYEF****		5		+				+
EN02_04_B10		11		IGHV1-2*07		IGHD1-20*01		IGHJ5*02		70.8		ITHTLNVREPYFLDP		15		6 aa ins. FWRH1 + 4 aa ins. FWRH3		κ		IGKV1-33*01		IGKJ4*01		78.5		QNYEF****		5		+				+
EN02_05_C07		11		IGHV1-2*06		IGHD4-17*01		IGHJ5*02		68.6		VTHKLYDGEDASDLTWRLDP		20		6 aa ins. FWRH1 + 4 aa ins. FWRH3		κ		IGKV1-33*01		IGKJ3*01		78.2		QHYEF****		5		+				+
EN02_02_B05		12		IGHV1-24*01		IGHD2-8*02		IGHJ4*02		84.6		ATWGDGVVILRPASY		15				κ		IGKV1-33*01		IGKJ3*01		92.7		QHYKTLPLT		9				-				2		-		+
EN02_02_F05		12		IGHV1-24*01		IGHD2-8*02		IGHJ4*02		84.6		ATWGDGVVILRPASY		15				κ		IGKV1-33*01		IGKJ3*01		92.3		QHYKTLPLP		9				-
EN02_01_B09		13		IGHV1-46*01		IGHD4-17*01		IGHJ5*01		90.5		GRRPPTGFWLDP		12				λ		IGLV2-11*01		IGLJ3*02		91.9		CPYAGSYTWV		10				-				2		+		-
EN02_02_A07		14		IGHV1-69*04		IGHD3-3*01		IGHJ4*02		85.4		ARGPHTSTDFWSATDVYYFDY		21				κ		IGKV3-20*01		IGKJ4*01		90.2		HLYGRSQS		8				-				5		+		+
EN02_02_A08		14		IGHV1-69*04		IGHD3-3*01		IGHJ4*02		84.7		ARGPHTSTDFWSATNVYYFDY		21				κ		IGKV3-20*01		IGKJ4*01		87.8		HLYGRSQT		8				-
EN02_02_B11		14		IGHV1-69*04		IGHD3-3*01		IGHJ4*02		85.1		ARGPHTSTDFWSATYVYYFDY		21				κ		IGKV3-20*01		IGKJ4*01		88.5		HLYGRSQT		8				-
EN02_03_A02		14		IGHV1-69*04		IGHD3-3*01		IGHJ4*02		85.1		ARGPHTSTDFWSATDVYYFDY		21				κ		IGKV3-20*01		IGKJ4*01		89.2		HLYGRSQT		8				-
EN02_01_A11		15		IGHV1-69*12		IGHD3-3*02		IGHJ4*02		84.5		VRDGDVFSLGY		11				λ		IGLV1-51*01		IGLJ1*01		92.2		GSWDSSRSAPYV		12				-				4		+		-
EN02_05_E02		15		IGHV1-69*12		IGHD3-3*01		IGHJ4*02		86.1		ARDGDVFSLGY		11				λ		IGLV1-51*01		IGLJ1*01		92.2		GTWDSSRSAP*S		12				-
EN02_05_E08		15		IGHV1-69*12		IGHD3-3*03		IGHJ4*02		84.5		VRDGDVFSLGY		11				λ		IGLV1-51*01		IGLJ1*01		91.8		GSWDSSRSAPYV		12				-
EN02_02_G03		16		IGHV1-69*15		IGHD2-2*01		IGHJ6*02		89.5		ARGRRVIPSAQNNGMDI		17				κ		IGKV1-39*01		IGKJ4*01		94.7		QQSYSSPVT		9				-				5		+		+
EN02_02_G11		16		IGHV1-69*15		IGHD1-1*01		IGHJ6*02		83.1		ARGRRVIPSAENHGLDV		17				κ		IGKV1-39*01		IGKJ4*01		90.9		QQTYSSPFV		9				-
EN02_02_C09		17		IGHV1-69*16		IGHD3-22*01		IGHJ6*03		93.9		ARSANGYSDLDYGPDYYDSENYYYYMDV		28				κ		IGKV4-1*01		IGKJ2*01		96.7		QQYYSTPSNGF		11				-				2		-		+
EN02_02_E08		17		IGHV1-69*16		IGHD3-22*01		IGHJ6*03		94.6		ARSANAYSDFDYGPDYYDSENYFYYMDV		28				κ		IGKV4-1*01		IGKJ2*01		98		QQYYSTPPNGF		11				-
EN02_02_D03		18		IGHV1-69*15		IGHD2-2*01		IGHJ6*02		81.4		ARGRRVVPAAQNNGLDV		17				κ		IGKV1-39*01		IGKJ4*01		87.4		QQTYSVPHT		9				+				3		-		+
EN02_02_G12		18		IGHV1-69*15		IGHD2-2*01		IGHJ6*02		81.7		ARGRRVVPAAQNNGLDV		17				κ		IGKV1-39*01		IGKJ4*01		89.2		QQTYSAPHT		9				-
EN02_02_A09		19		IGHV1-8*01		IGHD2-8*02		IGHJ4*02		83.3		ARRDCTGEGETGRCIWGVFDN		21				λ		IGLV3-25*03		IGLJ2*01		85.3								-				7		+		+
EN02_02_D11		19		IGHV1-8*02		IGHD2-15*01		IGHJ4*02		82.6		ARRDCSGEGTSGSCNWGIFDT		21				λ		IGLV3-25*03		IGLJ3*02		90.4		QSADFNSSPV		10				-
EN02_02_G09		20		IGHV1-8*01		IGHD2-8*02		IGHJ4*02		84		ARRDCTGEGETGRCIWGVFDN		21				λ		IGLV3-25*01		IGLJ2*01		85.7		QSSDFNSSPV		10								2		-		+
EN02_01_D09		21		IGHV3-11*01		IGHD3-10*01		IGHJ6*04		85.5		ARDLYFGSGRRPYVDI		16				κ		IGKV3-11*01		IGKJ1*01		88.9		HQRASWPPGRAWT		13				-				23		+		-
EN02_02_B12		22		IGHV4-34*01		IGHD2-21*01		IGHJ4*02		87.7		ARGIYRQAIMWSGEYYFDF		19				λ		IGLV3-19*01		IGLJ2*01		88.9		ASRDSDLNQGI		11				-				2		+		+
EN02_02_C01		23		IGHV4-34*01		IGHD3-10*01		IGHJ4*02		89.1		ARGIYRQAVMWSGEYYFDY		19				λ		IGLV3-19*01		IGLJ2*01		89.2		NSRDSDFNQGL		11				-				5		+		+
EN02_04_B08		23		IGHV4-34*01		IGHD3-10*01		IGHJ4*02		88.1		ARGIYRQAIMWSGEYYFDY		19				λ		IGLV3-19*01		IGLJ2*01		94.2		NSRDSEFNQGV		11				-
EN02_02_B08		24		IGHV4-38-2*01		IGHD3-22*01		IGHJ6*03		85.3		VRHSSSWYYFHDMDV		15				κ		IGKV2-28*01		IGKJ3*01		95.6		MQGLQTGVT		9				+				2		+		+
EN02_03_A05		24		IGHV4-38-2*01		IGHD6-13*01		IGHJ6*02		89.8		TRHSSSWFYFHDMDV		15				κ		IGKV2-28*01		IGKJ3*01		94.9		MQGLQTGVI		9				-
EN02_02_D10		25		IGHV4-39*07		IGHD3-3*01		IGHJ4*02		85.6		ARDVAQYDFWNGQNLRGYFDS		21				κ		IGKV3-20*01		IGKJ1*01		93.4		QQYGASPRT		9				-				5		+		+
EN02_02_B06		26		IGHV4-59*01		IGHD3-22*01		IGHJ2*01		93.4		ARSSAPLRWYFDL		13				κ		IGKV1-39*01		IGKJ2*01		93.4		QQSYNTPQT		9				-				2		+		+
EN02_01_A09		27		IGHV4-59*01		IGHD4-17*01		IGHJ4*02		92.8		ARGVYGVDS		9				κ		IGKV1-8*01		IGKJ4*01		94		QQYYSFPLT		9								2		+		-
EN02_01_C06		28		IGHV4-61*02		IGHD4-17*01		IGHJ5*02		85		AGQRFHSPTATITRGAWFDP		20				κ		IGKV3-15*01		IGKJ1*01		88.3		QQYNNWWT		8				-				3		+		+
EN02_03_A11		28		IGHV4-61*02		IGHD4-17*01		IGHJ5*02		86.1		AGQRFHSPTATITRGAWFDP		20				κ		IGKV3-15*01		IGKJ1*01		89		QQYNNWWT		8				-
EN02_02_E05				IGHV5-51*01		IGHD3-22*01		IGHJ4*02		88.2		ARQGGVEKSGYLD		13				λ		IGLV1-47*01		IGLJ1*01		90		AIWDDTVTYV		10				-				1				+
EN02_02_A05				IGHV1-69*15		IGHD2-2*01		IGHJ6*02		89.2		ARGRREVPATQNTGMDV		17				κ		IGKV1-39*01		IGKJ4*01		91.6		QQSYSSPFT		9				-				1				+
EN02_01_D06				IGHV1-2*02		IGHD5-12*01		IGHJ5*02		85.1		TRDKSGRDGAWWLDP		15				κ		IGKV1-33*01		IGKJ4*01		91.3		QVAEF		5				-				1		+
aa: amino acids; ins.: insertion; *: BG505SOSIP.664; **YU2: YU2gp140 fold-on trimer; ***Neutralization defined as neutralizing activity detected against at least one viral strain and for screening panel >50%.
**** CDRL3 could not precisely be determined usingt IMGT software because the sequence did not fulfill criteria of the numbering scheme and CDR3 sequence definition. The stated CDRL3 is defined on the assumption of an an amino acid substitution in the J-region motif (F/W-G-X-G).
+ Due to the extensive mutation frequency, the V gene alelle could not be annotated precisely according to IMGT algorithm

## Sheet: Supplementary table 4
Supplementary Table 4: Neutralizing activity against global pseudovirus panel and binding activity of isolated mAbs from EN02
					HIV-1 Global Pseudovirus Panel													GeoMean IC50 of neutralized (µg/ml)	Breadth (%)		Binding
	Antibody		Clone		Tro11	25710	398F1	CNE8	X2278	BJOX2000	X1632	CE1176	246F3	CH119	CEO217	CNE55					BG505SOSIP.664
	EN02_01_E04		7		1.82248	2.67689	>25	>25	>25	2.70279	>25	8.27603	>25	4.38972	1.22337	>25		2.89281	58		27.94
	EN02_05_A03		7		0.260201	0.44672	>25	>25	0.819131	0.309572	>25	1.11461	>25	0.580262	0.125036	>25		0.422007	67		37.69
	EN02_05_B08		7		0.360525	0.58132	>25	>25	>25	0.438113	>25	1.73612	>25	0.767312	0.147352	>25		0.512044	58		31.93
	EN02_05_C09		7		0.619795	1.00778	>25	>25	>25	1.06235	>25	4.1966	>25	1.46062	0.45609	>25		1.10848	58		30.28
	EN02_05_D03		7		0.894199	1.17253	>25	>25	>25	1.15394	>25	3.65176	>25	1.88116	0.750643	>25		1.3568	58		31.56
	EN02_02_D06		8		>25	>25	>25	>25	>25	>25	>25	>25	>25	>25	>25	>25		>25	0		29.55
	EN02_02_E07		8		>25	>25	>25	>25	>25	>25	>25	>25	>25	>25	>25	>25		>25	0		30.74
	EN02_01_B10		9		0.0745461	0.0304564	>25	0.0526035	0.0448714	0.450541	>25	0.0858124	0.173164	0.0549195	0.0141681	0.0218978		0.0600657	100		30.55
	EN02_01_C04		9		0.246223	0.188735	0.275052	0.376537	0.269358	0.192245	0.152388	0.547837	1.993	0.312805	0.0676547	0.0527979		0.244807	100		24.38
	EN02_01_C10		9		0.176302	0.110782	0.0716173	0.155733	0.137044	0.0586176	0.0579756	0.352044	0.224378	0.152978	0.0545429	0.0607898		0.112396	100		27.53
	EN02_01_D02		9		0.191885	0.127886	0.455322	0.173402	0.168671	0.113978	0.177371	0.401425	0.227265	0.209891	0.0476192	0.0574311		0.162775	100		29.53
	EN02_01_E01		9		0.274968	0.25015	8.58288	1.93935	0.213749	0.0959253	>25	0.925534	0.608835	0.670916	0.146626	0.348207		0.496615	91.67		35.39
	EN02_02_F08		9		0.101974	0.0574562	0.0860297	0.0654677	0.0519095	0.062736	0.071801	0.223499	0.150744	0.0788476	0.0254132	0.0386007		0.0722125	100		40.84
	EN02_04_A03		9		0.173612	0.0811404	0.0554858	0.178689	0.0702362	0.0837361	0.0591078	0.310815	0.612527	0.10829	0.046333	0.0651028		0.109646	100		26.81
	EN02_04_A06		9		0.0472776	0.0308526	0.0401156	0.0279035	0.0468236	0.0243175	0.0600477	0.0841236	0.062896	0.0321342	0.0175177	0.0244053		0.0376506	100		42.8
	EN02_04_A07		9		0.11462	0.0276545	0.233495	0.145351	0.0792982	0.0543694	0.268789	0.193957	0.404773	0.0831526	0.0306172	0.0578866		0.1031	100		39.21
	EN02_04_A11		9		0.096678	0.0553791	0.0413448	0.0455099	0.0334124	0.0613312	0.0391799	0.288483	0.156766	0.133943	0.0187117	0.0547292		0.064324	100		27.54
	EN02_04_B07		9		0.131881	0.087796	0.114826	0.164044	0.195803	0.0723703	0.0939908	0.236231	0.598389	0.105868	0.0332327	0.0152689		0.106815	100		27.11
	EN02_04_B09		9		0.0379937	0.0370905	0.0792506	0.0811419	0.0174708	0.0175124	0.0391379	0.113893	0.108074	0.0397469	0.0192357	0.0272235		0.0417194	100		40.97
	EN02_05_A04		9		0.253612	0.179238	0.158536	0.381914	0.117002	0.120809	0.0834877	0.485563	1.75846	0.205286	0.0833127	0.10096		0.202621	100		38.88
	EN02_05_A07		9		0.131632	0.0677344	0.0747638	0.123339	0.0412236	0.0441	0.0519189	0.254665	0.191142	0.100292	0.0475432	0.0608969		0.0831787	100		29.02
	EN02_05_B09		9		0.2012	0.166749	0.12795	0.31683	0.107973	0.144122	0.0784333	0.42973	2.00757	0.271976	0.0776658	0.0529199		0.184939	100		34.92
	EN02_05_D04		9		0.0856448	0.0364038	0.265809	0.047108	0.0543476	0.0396267	0.0763163	0.160664	0.119934	0.146299	0.0314551	0.0530588		0.0747	100		40.31
	EN02_05_D09		9		0.0861556	0.103601	0.0740477	0.10982	0.0365352	0.0464824	>25	0.250467	0.0817635	0.0887115	0.0315611	0.054531		0.0743786	91.67		33.45
	EN02_05_E06		9		0.179834	0.104281	0.266899	0.224308	0.113621	0.165479	0.0845243	0.39006	1.69555	0.192474	0.0721281	0.0553955		0.176395	100		30.06
	EN02_04_C05		10		0.877472	0.687765	>25	>25	0.369841	1.30486	>25	3.11021	1.67839	0.679823	0.186999	>25		0.814275	75		25.58
	EN02_01_A07		11		6.25492	21.3174	7.05801	>25	0.0341679	>25	>25	>25	>25	>25	1.03245	12.0111		2.71301	50		38.77
	EN02_01_B01		11		0.0339481	0.0347618	0.0251424	0.036851	0.0228569	0.0850528	0.23003	0.142199	0.0215512	0.111138	0.0307899	0.0365315		0.0489081	100		31.46
	EN02_01_C12		11		0.040273	0.098005	0.0801147	0.150234	0.0189698	0.132285	0.160336	0.165145	0.264268	0.428178	0.0440182	0.0379968		0.0957977	100		30.55
	EN02_01_D03		11		0.0153479	0.0172675	0.0100121	0.0276402	0.010073	0.0718634	0.0314358	0.0401996	0.0160767	0.0231234	0.010881	0.0279652		0.0210547	100		35.46
	EN02_02_C04		11		0.0584979	0.125124	0.09245	0.0561872	0.077479	0.278613	0.0993831	0.455493	0.104096	0.158965	0.101578	0.0817496		0.114552	100		32.51
	EN02_04_B10		11		0.0895573	0.104511	0.0166203	7.22957	0.0308689	>25	0.0188653	0.571444	>25	0.190319	0.0387259	0.0481436		0.102877	83		45.49
	EN02_05_C07		11		0.0410779	0.0450006	0.0412263	0.0630688	0.0307007	0.0959431	0.0320575	0.230938	0.0307197	0.0538333	0.0184598	0.0265759		0.045793	100		25.31
	EN02_02_B08		24		>25	>25	>25	>25	>25	>25	>25	>25	>25	>25	>25	>25		>25	0		not tested
	EN02_03_A05		24		>25	22.183	11.5024	19.4181	>25	18.2551	>25	8.11594	6.7711	>25	8.97343	5.13252		11.0907	75		not tested
	EN02_01_D06		single mAb		>25	>25	>25	>25	>25	>25	>25	>25	>25	>25	>25	>25		>25	0		21.35
	EN02_01_E07		single mAb		>25	>25	>25	>25	>25	>25	>25	>25	>25	>25	>25	>25		>25	0		2.339
	EN02_02_C10		single mAb		>25	>25	>25	>25	>25	>25	>25	>25	>25	>25	>25	>25		>25	0		1.502
	EN02_02_H04		single mAb		>25	>25	>25	>25	>25	>25	>25	>25	>25	>25	>25	>25		>25	0		36.65
	EN02_05_B05		single mAb		>25	>25	>25	>25	>25	>25	>25	>25	>25	>25	>25	>25		>25	0		1.428

## Sheet: Supplementary table 5
Supplementary Table 5: Neutralizing activity of bNAbs 04_A06, 01_D03, and 05_B08 against the 119 multiclade pseudovirus panel
					119 multiclade pseudovirus panel
					04_A06				01_D03				05_B08
	Virus		Clade		IC50		IC80		IC50		IC80		IC50		IC80
	6535.3		B		0.07		0.246		0.075		0.351		>50		>50
	QH0692.42		B		0.2		0.703		0.306		1.393		4.123		21.408
	SC422661.8		B		0.052		0.197		0.076		0.286		>50		>50
	PVO.4		B		0.038		0.129		0.044		0.187		0.26		2.232
	TRO.11		B		0.058		0.21		0.042		0.152		0.246		1.029
	AC10.0.29		B		0.812		2.854		0.169		0.796		>50		>50
	RHPA4259.7		B		0.04		0.125		0.021		0.137		0.072		0.37
	THRO4156.18		B		0.554		2.574		0.196		1.025		4.314		33.488
	REJO4541.67		B		0.016		0.052		0.019		0.069		2.5		>50
	TRJO4551.58		B		0.06		0.145		0.022		0.143		>50		>50
	WITO4160.33		B		0.043		0.16		0.128		>50		0.182		0.993
	CAAN5342.A2		B		0.155		0.537		0.051		0.185		>50		>50
	WEAU_d15_410_787		B (T/F)		0.03		0.084		0.033		0.096		>50		>50
	1006_11_C3_1601		B (T/F)		0.029		0.11		0.013		0.049		0.242		0.705
	1054_07_TC4_1499		B (T/F)		0.188		0.54		0.04		0.225		>50		>50
	1056_10_TA11_1826		B (T/F)		0.061		0.297		0.067		0.341		>50		>50
	1012_11_TC21_3257		B (T/F)		0.017		0.057		0.021		0.097		>50		>50
	6240_08_TA5_4622		B (T/F)		0.109		0.465		0.048		0.19		0.503		2.232
	6244_13_B5_4576		B (T/F)		0.057		0.197		0.018		0.083		1.017		4.96
	62357_14_D3_4589		B (T/F)		0.043		0.198		0.03		0.136		0.425		9.915
	SC05_8C11_2344		B (T/F)		0.087		0.254		0.156		0.759		>50		>50
	Du156.12		C		0.02		0.058		0.211		4.933		>50		>50
	Du172.17		C		0.028		0.082		0.061		0.195		0.975		4.669
	Du422.1		C		0.053		0.154		>50		>50		>50		>50
	ZM197M.PB7		C		0.123		0.455		0.057		0.202		>50		>50
	ZM214M.PL15		C		0.073		0.35		0.035		0.146		0.57		2.937
	ZM233M.PB6		C		0.048		0.135		0.093		0.364		>50		>50
	ZM249M.PL1		C		0.015		0.048		0.015		0.057		>50		>50
	ZM53M.PB12		C		0.122		0.351		0.028		0.149		0.239		1.359
	ZM109F.PB4		C		0.024		0.089		0.227		1.852		>50		>50
	ZM135M.PL10a		C		0.088		0.282		0.021		0.114		>50		>50
	CAP45.2.00.G3		C		0.063		0.373		>50		>50		0.646		7.343
	CAP210.2.00.E8		C		2.375		8.78		0.499		3.038		>50		>50
	HIV-001428-2.42		C		0.006		0.022		0.003		0.015		>50		>50
	HIV-0013095-2.11		C		0.003		0.014		0.141		0.908		>50		>50
	HIV-16055-2.3		C		0.013		0.051		0.003		0.025		0.096		0.402
	HIV-16845-2.22		C		0.081		0.425		0.121		0.607		4.331		16.706
	Ce1086_B2		C (T/F)		0.021		0.065		0.001		0.02		0.228		1.066
	Ce0393_C3		C (T/F)		0.007		0.038		0.023		0.082		>50		>50
	Ce1176_A3		C (T/F)		0.061		0.23		0.067		0.258		1.078		4.811
	Ce2010_F5		C (T/F)		0.036		0.115		0.044		0.162		0.325		1.394
	Ce0682_E4		C (T/F)		0.007		0.039		0.008		0.025		0.062		0.201
	Ce1172_H1		C (T/F)		0.039		0.183		6.403		>50		>50		>50
	Ce2060_G9		C (T/F)		0.087		0.332		0.031		0.114		0.954		3.324
	Ce703010054_2A2		C (T/F)		0.042		0.145		0.629		2.859		>50		>50
	BF1266.431a		C (T/F)		0.013		0.05		0.004		0.03		>50		>50
	246F C1G		C (T/F)		0.017		0.061		14.609		>50		>50		>50
	249M B10		C (T/F)		0.04		0.148		0.017		0.076		0.212		1.018
	ZM247v1(Rev-)		C (T/F)		0.006		0.025		8.541		>50		0.065		0.252
	7030102001E5(Rev-)		C (T/F)		0.104		0.294		0.021		0.089		>50		>50
	1394C9G1(Rev-)		C (T/F)		0.054		0.202		0.031		0.151		0.57		5.562
	Ce704809221_1B3		C (T/F)		0.027		0.172		0.103		0.37		0.969		6.479
	CNE19		BC		0.016		0.058		0.002		0.014		0.06		0.284
	CNE20		BC		0.018		0.057		0.002		0.018		0.087		0.554
	CNE21		BC		0.026		0.108		0.032		0.173		0.239		0.893
	CNE17		BC		0.142		0.49		0.103		0.388		>50		>50
	CNE30		BC		0.081		0.233		0.176		0.872		4.946		18.201
	CNE52		BC		0.01		0.033		0.04		0.296		0.85		3.229
	CNE53		BC		0.039		0.116		0.003		0.025		0.151		1.045
	CNE58		BC		0.041		0.113		0.01		0.044		0.245		0.798
	MS208.A1		A		0.04		0.125		0.04		0.176		0.112		0.589
	Q23.17		A		0.026		0.076		0.018		0.062		0.061		0.306
	Q461.e2		A		0.052		0.155		0.047		0.212		0.167		0.659
	Q769.d22		A		0.012		0.042		0.008		0.035		0.028		0.091
	Q259.d2.17		A		0.011		0.033		0.004		0.364		5.773		>50
	Q842.d12		A		0.007		0.029		0.002		0.014		0.016		0.047
	0260.v5.c36		A		0.036		0.132		0.028		0.112		0.273		1.457
	3415.v1.c1		A		0.024		0.087		0.036		0.137		31.801		>50
	3365.v2.c20		A		0.016		0.046		0.017		0.064		0.089		0.296
	191955_A11		A (T/F)		0.015		0.039		0.091		15.298		0.273		24.919
	191084 B7-19		A (T/F)		0.043		0.106		0.004		0.037		>50		>50
	9004SS_A3_4		A (T/F)		0.048		0.106		0.038		0.179		0.443		1.648
	T257-31		CRF02_AG		0.069		0.319		0.019		0.109		0.473		1.744
	928-28		CRF02_AG		0.044		0.143		0.471		1.624		5.363		48.206
	263-8		CRF02_AG		0.034		0.089		0.017		0.07		0.548		3.019
	T250-4		CRF02_AG		0.014		0.034		>50		>50		>50		>50
	T251-18		CRF02_AG		0.106		0.286		0.177		0.63		0.838		3.882
	T278-50		CRF02_AG		0.203		0.929		>50		>50		>50		>50
	T255-34		CRF02_AG		0.035		0.119		0.012		0.083		0.131		0.7
	211-9		CRF02_AG		>50		>50		0.734		10.076		4.937		32.764
	235-47		CRF02_AG		0.021		0.063		0.006		0.032		>50		>50
	620345.c01		CRF01_AE		24.281		>50		>50		>50		>50		>50
	CNE8		CRF01_AE		0.045		0.133		0.016		0.109		>50		>50
	C1080.c03		CRF01_AE		0.047		0.358		0.024		0.161		0.171		1.278
	R2184.c04		CRF01_AE		0.022		0.12		0.009		0.041		>50		>50
	R1166.c01		CRF01_AE		0.047		0.229		0.183		0.87		0.394		2.407
	R3265.c06		CRF01_AE		0.027		0.115		0.014		0.071		0.077		0.501
	C2101.c01		CRF01_AE		0.071		0.266		0.032		0.142		0.164		0.581
	C3347.c11		CRF01_AE		0.03		0.117		0.004		0.048		0.017		0.072
	C4118.c09		CRF01_AE		0.05		0.185		0.178		0.516		0.807		5.161
	CNE5		CRF01_AE		0.057		0.241		0.074		0.224		>50		>50
	BJOX009000.02.4		CRF01_AE		0.194		1.516		0.081		0.793		>50		>50
	BJOX015000.11.5		CRF01_AE (T/F)		0.045		0.212		0.054		0.423		0.226		1.02
	BJOX010000.06.2		CRF01_AE (T/F)		0.236		1.066		0.303		1.915		>50		>50
	BJOX025000.01.1		CRF01_AE (T/F)		0.04		0.249		0.016		0.103		0.068		0.636
	BJOX028000.10.3		CRF01_AE (T/F)		0.007		0.046		0.002		0.01		0.045		0.217
	X1193_c1		G		0.007		0.038		0.049		0.182		>50		>50
	P0402_c2_11		G		0.027		0.094		0.021		0.081		0.565		2.249
	X1254_c3		G		0.042		0.168		0.065		0.686		>50		>50
	X2088_c9		G		0.044		0.127		>50		>50		>50		>50
	X2131_C1_B5		G		0.092		0.254		0.067		0.356		>50		>50
	P1981_C5_3		G		0.039		0.117		0.082		0.242		>50		>50
	X1632_S2_B10		G		0.034		0.176		26.491		>50		>50		>50
	3016.v5.c45		D		0.015		0.052		0.093		0.472		>50		>50
	A07412M1.vrc12		D		0.016		0.058		0.003		0.017		0.083		0.31
	231965.c01		D		0.036		0.106		0.022		0.095		>50		>50
	231966.c02		D		0.03		0.123		0.047		0.177		0.325		1.097
	6405.v4.c34		D		0.11		0.378		0.113		0.59		>50		>50
	3817.v2.c59		CD		0.251		0.889		0.056		0.571		16.544		>50
	6480.v4.c25		CD		0.03		0.106		0.007		0.032		0.095		0.5
	6952.v1.c20		CD		0.02		0.061		0.033		0.151		>50		>50
	6811.v7.c18		CD		0.049		0.249		0.016		0.064		0.116		0.615
	89-F1_2_25		CD		0.012		0.036		>50		>50		>50		>50
	3301.v1.c24		AC		0.009		0.034		0.015		0.043		>50		>50
	6041.v3.c23		AC		0.01		0.031		0.009		0.056		0.023		0.102
	6540.v4.c1		AC		0.003		0.013		13.75		>50		>50		>50
	6545.v4.c1		AC		0.002		0.007		1.73		>50		>50		>50
	0815.v3.c3		ACD		0.01		0.037		0.017		0.059		0.043		0.174
	3103.v3.c10		ACD		0.105		0.309		0.191		1.71		>50		>50
GeoMean IC50/80 of neutralized (µg/ml)					0.0389931		0.13478		0.0438236		0.172963		0.325625		1.37515
Breadth (%)					99		98.3		94		89.91		56.3		53.78
GeoMean IC50/80 of neutralized (<10 µg/ml)					0.0369067		0.13478		0.0371655		0.159189		0.280987		0.951173
Breadth (%)					98.32		98.32		91.6		86.56		54.62		47.06

## Sheet: Supplementary table 6
Supplementary Table 6: Neutralizing activity of bNAbs 04_A06, 01_D03, and 05_B08 against the 208 multiclade pseudovirus panel
					208 multiclade pseudovirus panel
					04_A06				01_D03				05_B08
	Virus		Clade		IC50		IC80		IC50		IC80		IC50		IC80
	0260.v5.c36		A		0.088		0.211		0.073		0.197		0.467		1.38
	0330.v4.c3		A		0.019		0.059		0.019		0.06		0.102		0.273
	0439.v5.c1		A		0.069		0.202		0.076		0.258		>50		>50
	3365.v2.c20		A		0.029		0.072		0.029		0.094		0.076		0.208
	3415.v1.c1		A		0.055		0.131		0.04		0.108		24.2		>50
	3718.v3.c11		A		0.026		0.079		32.6		>50		0.905		>50
	398-F1.F6.20		A		0.088		0.237		0.033		0.113		>50		>50
	BB201.B42		A		0.057		0.165		0.101		0.403		0.506		2.04
	BB539.2B13		A		0.03		0.084		0.636		5.03		44		>50
	BG505.W6M.C2		A		0.025		0.081		0.014		0.045		0.088		0.282
	BI369.9A		A		0.08		0.214		0.045		0.179		0.177		0.705
	BS208.B1		A		0.015		0.048		0.016		0.069		0.038		0.121
	KER2008.12		A		0.171		0.471		0.164		0.616		>50		>50
	KER2018.11		A		0.297		0.969		0.068		0.268		>50		>50
	KNH1209.18		A		0.057		0.16		0.012		0.064		0.113		0.405
	MB201.A1		A		0.065		0.181		0.031		0.081		0.144		0.544
	MB539.2B7		A		0.136		0.346		0.065		0.286		0.957		2.96
	MI369.A5		A		0.102		0.326		0.044		0.19		0.258		0.77
	MS208.A1		A		0.058		0.195		0.072		0.28		0.344		1.12
	Q23.17		A		0.031		0.079		0.016		0.05		0.101		0.293
	Q259.17		A		0.022		0.066		0.026		0.148		7.59		>50
	Q769.d22		A		0.024		0.071		0.017		0.048		0.047		0.122
	Q769.h5		A		0.037		0.084		0.037		0.097		0.088		0.256
	Q842.d12		A		0.013		0.038		0.008		0.028		0.027		0.079
	QH209.14M.A2		A		0.026		0.066		0.008		0.026		0.058		0.193
	RW020.2		A		0.045		0.125		0.03		0.111		0.302		1.04
	UG037.8		A		0.017		0.053		0.017		0.09		0.134		0.347
	246-F3.C10.2		AC		0.117		0.332		0.034		0.111		>50		>50
	3301.v1.c24		AC		0.03		0.064		0.034		0.094		>50		>50
	3589.v1.c4		AC		0.077		0.193		0.041		0.11		>50		>50
	6540.v4.c1		AC		0.015		0.047		5.75		>50		>50		>50
	6545.v4.c1		AC		0.012		0.034		2.86		>50		>50		>50
	0815.v3.c3		ACD		0.018		0.046		0.016		0.038		0.068		0.153
	6095.v1.c10		ACD		0.07		0.219		0.205		0.762		1.01		4.75
	3468.v1.c12		AD		0.712		2.9		0.022		0.111		0.163		0.476
	Q168.a2		AD		0.071		0.176		0.013		0.045		0.117		0.36
	Q461.e2		AD		0.159		0.362		0.168		0.681		0.773		2.96
	620345.c1		AE		35		>50		>50		>50		>50		>50
	BJOX009000.02.4		AE		0.341		1.63		0.082		0.367		>50		>50
	BJOX010000.06.2		AE		0.413		1.15		0.246		1.29		>50		>50
	BJOX025000.01.1		AE		0.09		0.279		0.035		0.173		0.144		0.682
	BJOX028000.10.3		AE		0.053		0.125		0.009		0.025		0.097		0.245
	C1080.c3		AE		0.056		0.361		0.026		0.114		0.465		1.92
	C2101.c1		AE		0.071		0.178		0.034		0.129		0.188		0.584
	C3347.c11		AE		0.055		0.108		0.036		0.07		0.066		0.148
	C4118.09		AE		0.073		0.164		0.085		0.377		1.52		3.04
	CM244.ec1		AE		0.021		0.049		0.026		0.071		0.145		0.747
	CNE3		AE		0.096		0.256		0.035		0.068		0.273		>50
	CNE5		AE		0.107		0.366		0.087		0.261		>50		>50
	CNE55		AE		0.036		0.093		0.024		0.07		>50		>50
	CNE56		AE		0.098		0.333		0.132		0.574		0.854		3.68
	CNE59		AE		0.076		0.243		0.202		0.902		4		11.6
	CNE8		AE		0.086		0.281		0.078		0.396		>50		>50
	M02138		AE		0.196		0.684		0.303		1.55		6.94		29.8
	R1166.c1		AE		0.096		0.331		0.257		0.747		2.58		11.1
	R2184.c4		AE		0.037		0.108		0.04		0.133		>50		>50
	R3265.c6		AE		0.062		0.168		0.047		0.115		0.353		1.75
	TH023.6		AE		0.014		0.063		0.017		0.104		0.111		0.517
	TH966.8		AE		0.064		0.191		0.034		0.154		0.203		0.972
	TH976.17		AE		0.053		0.153		0.101		0.396		1.18		3.6
	235-47		AG		0.026		0.082		0.017		0.049		>50		>50
	242-14		AG		0.067		0.209		>50		>50		2.12		37.4
	263-8		AG		0.033		0.109		0.05		0.134		1.18		5.63
	269-12		AG		0.101		0.251		0.065		0.14		0.933		1.99
	271-11		AG		0.051		0.119		0.024		0.072		0.145		0.454
	928-28		AG		0.079		0.259		0.505		1.73		4.66		>50
	DJ263.8		AG		0.018		0.053		0.025		0.097		0.083		0.357
	T250-4		AG		0.023		0.074		>50		>50		>50		>50
	T251-18		AG		0.108		0.284		0.156		0.649		0.794		3.53
	T253-11		AG		0.207		0.675		0.152		0.556		>50		>50
	T255-34		AG		0.071		0.219		0.04		0.172		0.334		1.22
	T257-31		AG		0.131		0.405		0.066		0.207		0.589		1.82
	T266-60		AG		0.143		0.506		0.112		0.343		1.29		5.04
	T278-50		AG		0.37		1.04		>50		>50		>50		>50
	T280-5		AG		0.017		0.046		0.01		0.037		0.063		0.503
	T33-7		AG		0.017		0.052		0.01		0.031		0.089		0.244
	3988.25		B		0.075		0.183		0.114		0.484		>50		>50
	5768.04		B		0.257		0.716		0.076		0.188		>50		>50
	6101.10		B		0.044		0.118		0.022		0.073		>50		>50
	6535.3		B		0.15		0.392		0.123		0.477		>50		>50
	7165.18		B		>50		>50		>50		>50		>50		>50
	45_01dG5		B		0.006		0.017		0.004		0.011		>50		>50
	89.6.DG		B		0.087		0.238		0.446		1.51		>50		>50
	AC10.29		B		0.926		2.08		0.107		0.654		>50		>50
	ADA.DG		B		0.293		0.709		0.528		2.13		>50		>50
	Bal.01		B		0.063		0.171		0.072		0.215		0.67		2.04
	BaL.26		B		0.015		0.037		0.015		0.044		0.119		0.316
	BG1168.01		B		0.102		0.266		0.079		0.235		0.939		2.88
	BL01.DG		B		21.7		46.2		>50		>50		>50		>50
	BR07.DG		B		0.138		0.395		0.247		1.05		6.76		28.7
	BX08.16		B		0.066		0.144		0.044		0.122		1.34		4.12
	CAAN.A2		B		0.353		0.931		0.072		0.182		>50		>50
	CNE10		B		0.148		0.416		0.106		0.317		13.1		>50
	CNE12		B		0.129		0.331		0.071		0.245		>50		>50
	CNE14		B		0.06		0.116		0.017		0.05		5.78		>50
	CNE4		B		0.097		0.309		0.057		0.181		1.61		4.33
	CNE57		B		0.072		0.169		0.096		0.351		>50		>50
	HO86.8		B		2.76		>50		>50		>50		>50		>50
	HT593.1		B		0.089		0.225		0.105		0.369		1.14		4.2
	HXB2.DG		B		0.018		0.063		0.096		0.316		>50		>50
	JRCSF.JB		B		0.089		0.204		0.063		0.198		>50		>50
	JRFL.JB		B		0.008		0.021		0.006		0.018		0.034		0.104
	MN.3		B		0.054		0.084		0.03		0.213		>50		>50
	PVO.04		B		0.04		0.117		0.043		0.133		0.47		1.88
	QH0515.01		B		0.685		1.94		0.213		0.865		3.08		12.3
	QH0692.42		B		0.786		1.71		0.44		1.8		6.14		25.3
	REJO.67		B		0.05		0.09		0.042		0.127		26.7		>50
	RHPA.7		B		0.064		0.164		0.02		0.088		0.12		0.404
	SC422.8		B		0.087		0.2		0.056		0.188		>50		>50
	SF162.LS		B		0.032		0.086		0.023		0.109		>50		>50
	SS1196.01		B		0.086		0.253		0.039		0.138		>50		>50
	THRO.18		B		0.808		2.79		0.236		1.31		8.17		49
	TRJO.58		B		0.082		0.199		0.039		0.119		>50		>50
	TRO.11		B		0.074		0.2		0.032		0.095		0.275		0.897
	WITO.33		B		0.05		0.199		0.172		>50		0.35		1.42
	X2278.C2.B6		B		0.022		0.102		0.012		0.039		>50		>50
	YU2.DG		B		0.05		0.099		0.044		0.108		0.402		0.941
	BJOX002000.03.2		BC		0.101		0.363		0.169		0.786		1.27		4.57
	CH038.12		BC		0.086		0.314		0.189		4.02		>50		>50
	CH070.1		BC		0.052		0.143		0.138		0.593		0.56		1.89
	CH117.4		BC		0.085		0.183		0.019		0.052		>50		>50
	CH119.10		BC		0.062		0.162		0.029		0.143		0.558		1.77
	CH181.12		BC		0.066		0.142		0.04		0.179		0.562		1.95
	CNE15		BC		0.078		0.172		0.034		0.142		>50		>50
	CNE19		BC		0.023		0.062		0.013		0.043		0.128		0.464
	CNE20		BC		0.024		0.065		0.014		0.039		0.209		0.633
	CNE21		BC		0.053		0.165		0.039		0.137		0.332		1.09
	CNE40		BC		0.015		0.053		0.058		0.186		0.695		2.37
	CNE7		BC		0.055		0.149		>50		>50		>50		>50
	286.36		C		0.184		0.513		0.065		0.193		0.686		3.27
	288.38		C		0.219		0.405		0.196		0.411		3.51		12
	0013095-2.11		C		0.025		0.082		0.281		0.822		>50		>50
	001428-2.42		C		0.011		0.032		0.012		0.033		>50		>50
	0077.v1.c16		C		4.93		>50		0.092		>50		>50		>50
	00836-2.5		C		0.025		0.061		0.009		0.025		>50		>50
	0921.v2.c14		C		0.068		0.181		0.041		0.161		>50		>50
	16055-2.3		C		0.022		0.066		0.015		0.044		0.312		0.891
	16845-2.22		C		0.272		0.975		0.38		1.83		4.79		21.2
	16936-2.21		C		0.018		0.067		0.039		0.173		>50		>50
	25710-2.43		C		0.058		0.152		0.053		0.093		0.518		2.82
	25711-2.4		C		0.131		0.323		0.124		0.346		>50		>50
	25925-2.22		C		0.071		0.153		0.086		0.297		>50		>50
	26191-2.48		C		0.076		0.219		0.071		0.214		0.372		1.16
	3168.v4.c10		C		0.295		0.635		0.053		0.144		>50		>50
	3637.v5.c3		C		0.224		0.437		0.386		1.52		>50		>50
	3873.v1.c24		C		0.08		0.222		0.1		0.43		>50		>50
	426c		C		0.103		0.322		0.139		0.379		>50		>50
	6322.v4.c1		C		0.174		0.465		0.148		1.1		0.682		2.2
	6471.v1.c16		C		2.71		>50		>50		>50		>50		>50
	6631.v3.c10		C		0.214		0.586		6.14		>50		11.9		31.1
	6644.v2.c33		C		0.052		0.122		0.018		0.074		>50		>50
	6785.v5.c14		C		0.112		0.351		0.042		0.146		>50		>50
	6838.v1.c35		C		0.073		0.163		0.026		0.084		>50		>50
	96ZM651.02		C		0.075		0.247		0.041		0.17		0.403		2.29
	BR025.9		C		0.12		0.368		0.053		0.978		>50		>50
	CAP210.E8		C		6.04		16.6		2.74		11.2		>50		>50
	CAP244.D3		C		0.127		0.283		0.078		0.262		1.02		3.72
	CAP256.206.C9		C		0.147		0.396		0.079		0.348		>50		>50
	CAP45.G3		C		0.164		0.612		>50		>50		1.43		3.78
	Ce1176.A3		C		0.077		0.288		0.089		0.341		0.459		5.57
	CE703010217.B6		C		0.03		0.065		0.021		0.054		0.111		0.451
	CNE30		C		0.159		0.362		0.334		1.07		6.4		20.1
	CNE31		C		0.086		0.198		0.07		0.27		>50		>50
	CNE53		C		0.077		0.202		0.019		0.058		0.246		0.941
	CNE58		C		0.061		0.151		0.023		0.067		0.338		0.926
	DU123.06		C		0.186		0.465		1.28		>50		7.81		25
	DU151.02		C		0.337		0.849		>50		>50		1.41		5.57
	DU156.12		C		0.037		0.094		0.634		18.2		>50		>50
	DU172.17		C		0.228		0.631		0.317		1.18		6.01		22.6
	DU422.01		C		0.49		1.32		>50		>50		>50		>50
	MW965.26		C		0.066		0.169		0.021		0.16		>50		>50
	SO18.18		C		0.066		0.172		0.014		0.04		0.08		0.308
	TV1.29		C		0.352		3.43		>50		>50		>50		>50
	TZA125.17		C		0.112		0.397		>50		>50		>50		>50
	TZBD.02		C		0.02		0.054		0.018		0.119		11.4		>50
	ZA012.29		C		0.068		0.123		0.048		0.109		>50		>50
	ZM106.9		C		0.059		0.147		0.044		0.124		>50		>50
	ZM109.4		C		0.036		0.1		0.142		1.11		>50		>50
	ZM135.10a		C		0.17		0.466		0.118		0.319		>50		>50
	ZM176.66		C		0.016		0.048		0.021		0.16		>50		>50
	ZM197.7		C		0.327		0.729		0.106		0.326		>50		>50
	ZM214.15		C		0.219		0.654		0.071		0.265		0.967		5.99
	ZM215.8		C		0.12		0.343		0.071		0.208		0.544		2.02
	ZM233.6		C		0.067		0.177		0.132		0.459		>50		>50
	ZM249.1		C		0.03		0.099		0.025		0.086		>50		>50
	ZM53.12		C		0.239		0.7		0.06		0.224		0.522		2.22
	ZM55.28a		C		0.026		0.074		0.018		0.058		0.228		0.872
	3326.v4.c3		CD		0.004		0.011		>50		>50		0.226		>50
	3337.v2.c6		CD		0.037		0.072		0.012		0.029		0.041		0.121
	3817.v2.c59		CD		1.02		2.85		0.241		1.76		>50		>50
	191821.E6.1		D		0.023		0.127		0.148		0.928		>50		>50
	231965.c01		D		0.087		0.204		0.038		0.108		>50		>50
	247-23		D		0.069		0.181		0.041		0.189		>50		>50
	3016.v5.c45		D		0.048		0.115		0.115		0.616		>50		>50
	57128.vrc15		D		0.24		0.976		0.508		5.11		10.8		>50
	6405.v4.c34		D		0.289		0.616		0.285		1.03		>50		>50
	A03349M1.vrc4a		D		0.252		0.663		0.671		4.12		4.69		24.3
	A07412M1.vrc12		D		0.05		0.154		0.013		0.039		0.142		0.48
	NKU3006.ec1		D		0.288		0.822		0.076		0.283		0.477		1.73
	UG021.16		D		0.027		0.066		0.118		0.419		1.18		4.58
	UG024.2		D		0.095		0.269		0.294		1.69		1.62		4.81
	P0402.c2.11		G		0.036		0.12		0.032		0.105		0.813		2.81
	P1981.C5.3		G		0.075		0.178		0.082		0.279		>50		>50
	X1193.c1		G		0.056		0.129		0.083		0.261		>50		>50
	X1254.c3		G		0.105		0.274		0.146		1.93		>50		>50
	X1632.S2.B10		G		0.055		0.181		0.02		0.112		>50		>50
	X2088.c9		G		0.058		0.157		>50		>50		>50		>50
	X2131.C1.B5		G		0.205		0.438		0.139		0.542		>50		>50
GeoMean IC50/80 of neutralized (µg/ml)					0.0814769		0.208		0.057		0.181		0.506		1.77
Breadth (%)					99.52		97.5		92		89		56		50
GeoMean IC50/80 of neutralized (<10 µg/ml)					0.0769766		0.198139		0.0620393		0.202378		0.46256		1.03794
Breadth (%)					98.56		96.63		91.83		87.98		52.89		43.27

## Sheet: Supplementary table 7
Supplementary Table 7: Neutralizing activity of bNAb 04_A06 against the Subtype C pseudovirus panel
			100-strain Subtype C panel
				04_A06
	Virus			IC50		IC80
	Du422.1*			0.061		0.211
	ZM197M.PB7*			0.176		0.675
	ZM214M.PL15*			0.113		0.577
	ZM233M.PB6*			0.032		0.121
	ZM135M.PL10a*			0.098		0.359
	CAP45.2.00.G3*			0.074		0.35
	CAP244.2.00.D3			0.076		0.263
	ZM215F.PB8			0.084		0.2227
	ZM106F.PB9			0.028		0.099
	0041.v3.c18			0.089		0.232
	0984.v2.c2			0.055		0.188
	6040.v4.c15			0.017		0.05
	6631.v3.c10			0.037		0.13
	933.v4.c4			0.068		0.515
	6980.v0.c31			0.018		0.066
	3426.v5.c17			0.025		0.087
	Ce1172_H1*			0.044		0.171
	Ce703010131_1E2			0.019		0.068
	Ce703010054_2A2*			0.062		0.234
	Ce0665_F2			0.047		0.176
	Ce2052_G10			0.02		0.069
	Ce704810053_2B7			0.052		0.131
	CeCAP210_TA5			2.116		8.404
	CeCAP200_B8a			0.076		0.234
	CeCAP188_1_D1_14(Rev-)			0.031		0.085
	CeCAP177_1A3			0.033		0.09
	ZM249M.PL1*			0.008		0.036
	7060101641A7(Rev-)			0.031		0.112
	235080_3G7env2(Rev-)			0.012		0.034
	704010042			0.031		0.088
	705010185			0.08		0.247
	1245045			0.115		0.435
	19157834_V1			0.016		0.073
	2969249			0.456		2.341
	3514597			0.029		0.09
	20258279_V2			0.036		0.14
	20915593			0.035		0.172
	20927783			0.087		0.308
	20965238			0.107		0.325
	21197826_V1			0.3		0.867
	21283649			0.023		0.07
	2768732_C5_16			0.299		0.817
	18814602_H8_F3			0.012		0.03
	19252094_A5_G2			0.042		0.148
	19707346_E8_C6			0.049		0.126
	20104663_E11_D2			0.035		0.101
	20198102_E9_G1			0.02		0.055
	20286961_C1_H8			0.061		0.182
	20883229_C9_H6			0.045		0.157
	21203310_G7_C3			0.764		2.498
	21492713_B11_E3			0.049		0.145
	21502011_F12_E2			1.015		3.393
	21561324_D3_B5			0.009		0.021
	19314479_A2_5			0.114		0.501
	234-F1-16-57			0.057		0.16
	541-F1_A7_2			0.12		0.404
	569-F1_37_10			0.031		0.083
	556_F2_3_25			0.344		1.162
	CAP69.1.12_TA7.1			6.778		>50
	CAP136.1.16_E6_1			1.502		9.609
	CAP174.1.06_F3_1B			0.001		0.012
	CAP225.1.06_A2_18			0.004		0.02
	CAP266.2.00_E9_h6			0.006		0.021
	TRP290.2.00_23_6			0.053		0.174
	TRP307.2.00_24_1			0.123		0.508
	TRP363.2.00_10_3			0.102		0.36
	722_G4_16			0.149		0.533
	So431_C1_1			0.012		0.04
	So405_T24_5			0.196		0.658
	CT072_56_7			0.04		0.137
	CT966_E1-7			0.12		0.41
	CT140_140_B6			0.103		0.451
	Ko426_T78_10			0.063		0.175
	Ko459_T68_4			0.084		0.3
	Ko870_C2_10			0.058		0.2
	CA392_H2_6			0.046		0.171
	CA146_H3_3			0.124		0.62
	CA240_A5.5			0.047		0.177
	2865_A11.12			0.161		0.481
	3603_C11.13			0.022		0.083
	3312_D6.2			0.018		0.051
	CAP304.2.00_F6.6			0.033		0.092
	CAP308.2.00_E11.35			30.736		>50
	CAP323.2.00_B6.45			0.125		0.42
	CAP330.2.00_F2.41			0.005		0.02
	20417927.07			0.009		0.027
	20358510.01			0.046		0.161
	1170887.08			0.007		0.022
	B005018-8_F6.3			0.038		0.12
	CT810_G4-7			0.117		0.356
	CT184_D3.15			0.008		0.03
	SO607_B6.9			0.084		0.247
	Me178_G6.16			0.109		0.373
	CAP291.2.00_H2.15			0.099		0.254
	SO032_A2.8-1			0.364		2.705
	CT565_C7.48			1.089		2.773
	CH0505.w4.3			0.004		0.027
	6022.v7.c24			0.77		2.926
	6146.v7.c23			0.047		0.149
	CH064.env			0.052		0.155
GeoMean IC50/80 of neutralized (µg/ml)				0.0609266		0.191501
Breadth (%)				100		98
GeoMean IC50/80 of neutralized (<10 µg/ml)				0.0572144		0.191501
Breadth (%)				99		98
*Viral isolates overlapping with multiclade panel

## Sheet: Supplementary table 8
Supplementary Table 8: Neutralizing activity of bNAbs 04_A06 and VRC07523-LS against replication competent viral isolates
					replication competent viral isolates
					04_A06				VRC07523LS
	Virus		Clade		IC50		IC80		IC50		IC80
	IDC#0034		B		0.74		2.24		3.16		7.38
	IDC#0039		B		1.3		5.43		2.51		8.04
	IDC#0049		B		0.15		0.57		0.08		0.25
	IDC#0052		B		0.31		1.53		0.54		1.57
	IDC#0114		B		1.24		4.91		3.76		8.15
	IDC#0115		B		0.36		0.84		0.45		1.23
	IDC#0170		B		0.35		3.81		0.11		0.27
	IDC#0171		B		0.31		0.69		0.64		1.72
	IDC#0176		B		1.64		4.8		1.69		4.51
	IDC#0183		B		0.04		0.48		0.28		0.96
	IDC#0213		B		3.2		10.45		13.65		>25
	IDC#0228		B		1.35		4.36		5.94		17.49
	IDC#0230		B		0.19		1.46		0.54		2.07
	IDC#0233		B		5.07		22.06		5.91		20.81
	IDC#0246		B		2.12		6.27		4.71		12.45
	IDC#0261		B		0.26		0.85		0.18		0.61
	IDC#0338		B		0.08		0.33		0.13		0.39
	IDC#0355		AG		0.01		1.86		3.31		7.74
	IDC#0362		B		0.26		0.94		0.15		0.47
	IDC#0365		B		0.25		0.75		0.21		0.61
	IDC#0403		B		>25		>25		>25		>25
	IDC#0428		B		1.25		4.45		1.38		4.32
	IDC#0438		B		0.15		0.94		1.37		4.44
	IDC#0440		B		1.59		7.15		5.43		16.49
	IDC#0449		B		0.27		0.74		0.59		1.75
	IDC#0453		B		1.99		5.5		2.11		5.63
	IDC#0460		B		0.11		0.43		1.46		4.44
	IDC#0464		B		0.03		0.43		0.09		0.64
	IDC#0467		B		0.09		0.45		0.31		0.77
	IDC#0480		B		0.14		1.03		0.68		2.12
	IDC#0508		D		>25		>25		>25		>25
	IDC#0527		B		>25		>25		17.47		>25
	IDC#0535		B		0.57		1.74		0.7		1.92
	IDC#0540		B		3.68		8.72		2.87		6.43
	IDC#0541		B		1.91		6.76		7.25		22.18
	IDC#0548		B		0.34		0.91		1.63		5.84
	IDC#0551		B		0.19		1.05		0.77		2.24
	IDC#0578		B		0.3		1.38		0.3		0.84
	IDC#0579		B		0.66		2.26		>25		>25
	IDC#0615		B		0.6		2.41		0.98		4.06
	IDC#0648		B		1.58		4.96		1.67		5.13
	IDC#0683		B		1.98		6.81		2.01		5.84
	IDC#0758		B		1.38		11.14		0.85		5.26
	IDC#0761		B		0.33		0.97		0.9		2.3
	IDC#0763		AG		0.22		0.69		0.85		1.97
	IDC#0779		B		1.07		4.25		0.78		2.55
	IDC#0782		C		0.37		1.4		4.31		17.79
	IDC#0787		B		0.22		0.72		0.25		0.65
	IDC#0799		B		0.88		2.48		0.68		2
	IDC#0801		B		0.63		4.87		1.91		5.96
GeoMean IC50/80 of neutralized (µg/ml)					0.450431		1.98097		1.03275		2.7844
Breadth (%)					94		94		94		90
GeoMean IC50/80 of neutralized (<10 µg/ml)					0.450431		1.73632		0.91577		2.09712
Breadth (%)					94		88		90		78

## Sheet: Supplementary table 9
Supplementary Table 9: Cryo-EM and X-ray data collection and refinement statistics
	Cryo-EM data collection and refinement
			BG505 SOSIPv2	05_B08 Fab / BG505 SOSIPv2	01_D03 Fab / BG505 SOSIPv2	04_A06 Fab / PGDM1400 Fab / BG505 SOSIPv2
	Data collection conditions
	Microscope		Titan Krios	Titan Krios	Titan Krios	Titan Krios
	Voltage (kV)		300	300	300	300
	Detector		Gatan K3	Gatan K3	Gatan K3	Gatan K3
	Magnification		105,000x	105,000x	105,000x	105,000x
	Pixel size (Å)		0.832	0.832	0.832	0.832
	Recording mode		counting	counting	counting	counting
	Defocus range (µm)		1.0 - 3.0	1.0 - 3.0	1.0 - 3.0	1.0 - 3.0
	Electron exposure (e-/Å2)		60	60	45	60
	Exposure rate (e-/pixel/s)		22.5	20.7	17.9	22.9
	Energy filter slit width (eV)		10	10	10	10
	Frames per movie		40	40	40	40
	Movies collected		11055	3667	3388	2446
						Class 1	Class 2
						(without PGDM1400)	(with PGDM1400)
	PDB		9D8V	8ULR	8ULS	8ULT	8ULU
	EMD		EMD-46649	EMD-42363	EMD-42364	EMD-42365	EMD-42366
	Refined particles		1637484	149685	129686	19388	46972
	Symmetry imposed		C3	C3	C3	C3	C1
	Map Resolution (Å)
		FSC threshold (0.143)	2.9	3.3	3.2	3.8	3.8
	Refinement and Validation
	Initial models used		6UDJ	6UDJ, 8UKI	6UDJ, 8UKI	6UDJ, 8UKI	6UDJ, 8UKI, 4RQQ
	Model composition
		Non-hydrogen atoms	14219	19837	20959	19757	22029
		Protein residues	1692	2349	2463	2406	2649
		Ligands	64	101	119	70	102
	Average B-factors (Å2)
		Protein	69.5	53.2	52.8	108.8	97.4
		Ligands	73.6	86.6	86	119.7	113.8
	R.m.s. deviations
		Bond lengths (Å)	0.004	0.003	0.005	0.004	0.006
		Bond angles (˚)	0.537	0.562	1.087	0.626	1.036
	Validation
		MolProbity score	1.5	1.9	1.8	1.7	2.1
		Clashscore (all atom)	9.7	10	9.4	10.1	15.1
		Poor rotamers (%)	0	0.24	0.52	0	0.57
	Ramachandran plot
		Favored (%)	98.1	95	95.8	96.7	93.5
		Allowed (%)	1.9	5	4.1	3.3	6.1
		Disallowed (%)	0	0	0.1	0	0.1
	X-ray data collection for 04_A06 Fab crystals (PDB 8UKI)
	Space group	P 1 21 1
	Cell dimensions
	a, b, c (Å)	42.7, 133.3, 43.4
	α, β, γ (°)	90, 111, 90
	Resolution (Å)	39.8–1.65 (1.68–1.65)a
	R merge	0.12 (0.71)
	R pim	0.08 (0.45)
	I/σ(I)	7.7 (1.8)
	CC 1/2	0.99 (0.82)
	Completeness (%)	97 (96)
	Redundancy	6.6 (6.1)
	Refinement
	Resolution (Å)	39.8–1.75
	No. reflections	43821
	Rwork / Rfree	0.170 / 0.205
	No. atoms
	Protein	3239
	Ligand/ion	456
	B factors (Å2)
	Protein	17.2
	Ligand/ion	27
	R.m.s. deviations
	Bond lengths (Å)	0.006
	Bond angles (°)	0.9
	a Values in parentheses are for the highest-resolution shell.

## Sheet: Supplementary table 10
Supplementary Table 10: SGS-derived env sequences from monotherapy groups of in vivo experiments
bNAb sensitivity of HIV-1YU2 challenge stock
bNAb		IC50 (µg/ml)
04_A06		0.031
VRC01		0.031
VRC07		0.022
N6		0.018
N49P7		0.016
PBS Control Group (NRG mice)
								Sensitivity								V1 loop																									V2 loop
Group		Mouse ID		Day		Virus ID		04_A06		VRC01		VRC07		VRC07-FWR		132	133	134	135	136	137	138	139	140	141	142	143	144	145	146	148	149	150	151	152	153	154	155	156	157	158	159	160	161	162	163	164	165	166
								IC50								T	D	L	R	N	A	T	N	T	T	S	S	S	W	E	T	M	E	K	G	E	I	K	N	C	S	F	N	I	T	T	S	I	R
PBS		3922		d-1		01_E4		n/a		n/a		n/a		n/a		.	.	.	.	.	.	.	.	.	.	.	.	.	.	.	.	.	.	.	.	.	.	.	.	.	.	.	.	.	.	.	.	.	.
						01_F4		n/a		n/a		n/a		n/a		.	.	.	.	.	.	.	.	.	.	.	.	.	.	.	.	.	.	.	.	.	.	.	.	.	.	.	.	.	.	.	.	.	.
						01_F11		n/a		n/a		n/a		n/a		.	.	.	.	.	.	.	.	.	.	.	.	.	.	.	.	.	.	.	.	.	.	.	.	.	.	.	.	.	.	.	.	.	.
						01_B_A3		n/a		n/a		n/a		n/a		.	.	.	.	.	.	.	.	.	.	.	.	.	.	.	.	.	.	.	.	.	.	.	.	.	.	.	.	.	.	.	.	.	.
						01_B_A9		n/a		n/a		n/a		n/a		.	.	.	.	.	.	.	.	.	.	.	.	.	.	.	.	.	.	.	.	.	.	.	.	.	.	.	.	.	.	.	.	.	.
						01_B_A10		n/a		n/a		n/a		n/a		.	.	.	.	.	.	.	.	.	.	.	.	.	.	.	.	.	.	.	.	.	.	.	.	.	.	.	.	.	.	.	.	.	.
						01_B_A12		n/a		n/a		n/a		n/a		.	.	.	.	.	.	.	.	.	.	.	.	.	.	.	.	.	.	.	.	.	.	.	.	.	.	.	.	.	.	.	.	.	.
						01_B_B5		n/a		n/a		n/a		n/a		.	.	.	.	.	.	.	.	.	.	.	.	.	.	.	.	.	.	.	.	.	.	.	.	.	.	.	.	.	.	.	.	.	.
						01_B_B6		n/a		n/a		n/a		n/a		.	.	.	.	.	.	.	.	.	.	.	.	.	.	.	.	.	.	.	.	.	.	.	.	.	.	.	.	.	.	.	.	.	.
						01_B_B11		n/a		n/a		n/a		n/a		.	.	.	.	.	.	.	.	.	.	.	.	.	.	.	.	.	.	.	.	.	.	.	.	.	.	.	.	.	.	.	.	.	.
				d28		05_E7		n/a		n/a		n/a		n/a		.	.	.	.	.	.	.	.	.	.	.	.	.	.	.	.	.	.	.	.	.	.	.	.	.	.	.	.	.	.	.	.	.	.
						05_E12		n/a		n/a		n/a		n/a		.	.	.	.	.	.	.	.	.	.	.	.	.	.	.	.	.	.	.	.	.	.	.	.	.	.	.	.	.	.	.	.	.	.
						02_B_E4		n/a		n/a		n/a		n/a		.	.	.	.	.	.	.	.	.	.	.	.	.	.	.	.	.	.	.	.	.	.	.	.	.	.	.	.	.	.	.	.	.	.
						02_B_F2		n/a		n/a		n/a		n/a		.	.	.	.	.	.	.	.	.	.	.	.	.	.	.	.	.	.	.	.	.	.	.	.	.	.	.	.	.	.	.	.	.	.
						02_B_F6		n/a		n/a		n/a		n/a		.	.	.	.	.	.	.	.	.	.	.	.	.	.	.	.	.	.	.	.	.	.	.	.	.	.	.	.	.	.	.	.	.	.
						02_B_F10		n/a		n/a		n/a		n/a		.	.	.	.	.	.	.	.	.	.	.	.	.	.	.	.	.	.	.	.	.	.	.	.	.	.	.	.	.	.	.	.	.	.
PBS		3990		d-1		03_C6		n/a		n/a		n/a		n/a		.	.	.	.	.	.	.	.	.	.	.	.	.	.	.	.	.	.	.	.	.	.	.	.	.	.	.	.	.	.	.	.	.	.
						03_C10		n/a		n/a		n/a		n/a		.	.	.	.	.	.	.	.	.	.	.	.	.	.	.	.	.	.	.	.	.	.	.	.	.	.	.	.	.	.	.	.	.	.
						03_C12		n/a		n/a		n/a		n/a		.	.	.	.	.	.	.	.	.	.	.	.	.	.	.	.	.	.	.	.	.	.	.	.	.	.	.	.	.	.	.	.	.	.
						03_D7		n/a		n/a		n/a		n/a		.	.	.	.	.	.	.	.	.	.	.	.	.	.	.	.	.	.	.	.	.	.	.	.	.	.	.	.	.	.	.	.	.	.
						03_C3		n/a		n/a		n/a		n/a		.	.	.	.	.	.	.	.	.	.	.	.	.	.	.	.	.	.	.	.	.	.	.	.	.	.	.	.	.	.	.	.	.	.
						03_D5		n/a		n/a		n/a		n/a		.	.	.	.	.	.	.	.	.	.	.	.	.	.	.	.	.	.	.	.	.	.	.	.	.	.	.	.	.	.	.	.	.	.
						03_D6		n/a		n/a		n/a		n/a		.	.	.	.	.	.	.	.	.	.	.	.	.	.	.	.	.	.	.	.	.	.	.	.	.	.	.	.	.	.	.	.	.	.
				d28		07_C5		n/a		n/a		n/a		n/a		.	.	.	.	.	.	.	.	.	.	.	.	.	.	.	.	.	.	.	.	.	.	.	.	.	.	.	.	.	.	.	.	.	.
						07_A_C10		n/a		n/a		n/a		n/a		.	.	.	.	.	.	.	.	.	.	.	.	.	.	.	.	.	.	.	.	.	.	.	.	.	.	.	.	.	.	.	.	.	.
						07_A_D6		n/a		n/a		n/a		n/a		.	.	.	.	.	.	.	.	.	.	.	.	.	.	.	.	.	.	.	.	.	.	.	.	.	.	.	.	.	.	.	.	.	.
PBS		4013		d-1		04_A1		n/a		n/a		n/a		n/a		.	.	.	.	.	.	.	.	.	.	.	.	.	.	.	.	.	.	.	.	.	.	.	.	.	.	.	.	.	.	.	.	.	.
						04_A10		n/a		n/a		n/a		n/a		.	.	.	.	.	.	.	.	.	.	.	.	.	.	.	.	.	.	.	.	.	.	.	.	.	.	.	.	.	.	.	.	.	.
						04_A12		n/a		n/a		n/a		n/a		.	.	.	.	.	.	.	.	.	.	.	.	.	.	.	.	.	.	.	.	.	.	.	.	.	.	.	.	.	.	.	.	.	.
						04_A3		n/a		n/a		n/a		n/a		.	.	.	.	.	.	.	.	.	.	.	.	.	.	.	.	.	.	.	.	.	.	.	.	.	.	.	.	.	.	.	.	.	.
						04_A6		n/a		n/a		n/a		n/a		.	.	.	.	.	.	.	.	.	.	.	.	.	.	.	.	.	.	.	.	.	.	.	.	.	.	.	.	.	.	.	.	.	.
						04_A11		n/a		n/a		n/a		n/a		.	.	.	.	.	.	.	.	.	.	.	.	.	.	.	.	.	.	.	.	.	.	.	.	.	.	.	.	.	.	.	.	.	.
						04_B1		n/a		n/a		n/a		n/a		.	.	.	.	.	.	.	.	.	.	.	.	.	.	.	.	I	.	.	.	.	.	.	.	.	.	.	.	.	.	.	.	.	.
						04_B3		n/a		n/a		n/a		n/a		.	.	.	.	.	.	.	.	.	.	.	.	.	.	.	.	.	.	.	.	.	.	.	.	.	.	.	.	.	.	.	.	.	.
						04_B12		n/a		n/a		n/a		n/a		.	.	.	.	.	.	.	.	.	.	.	.	.	.	.	.	.	.	.	.	.	.	.	.	.	.	.	.	.	.	.	.	.	.
				d28		08_B7		n/a		n/a		n/a		n/a		.	.	.	.	.	.	.	.	.	.	.	.	.	.	.	.	.	.	.	.	.	.	.	.	.	.	.	.	.	.	.	.	.	.
						04_B_A5		n/a		n/a		n/a		n/a		.	.	.	.	.	.	.	.	.	.	.	.	.	.	.	.	.	.	.	.	.	.	.	.	.	.	.	.	.	.	.	.	.	.
						04_B_B8		n/a		n/a		n/a		n/a		.	.	.	.	.	.	.	.	.	.	.	.	.	.	.	.	.	.	.	.	.	.	.	.	.	.	.	.	.	.	.	.	.	.
						04_B_B9		n/a		n/a		n/a		n/a		.	.	.	.	.	.	.	.	.	.	.	.	.	.	.	.	.	.	.	.	.	.	.	.	.	.	.	.	.	.	.	.	.	.
						07_B_A5		n/a		n/a		n/a		n/a		.	.	.	.	.	.	.	.	.	.	.	.	.	.	.	.	.	.	.	.	.	.	.	.	.	.	.	.	.	.	.	.	.	.
						07_B_A9		n/a		n/a		n/a		n/a		.	.	.	.	.	.	.	.	.	.	.	.	.	.	.	.	.	.	.	.	.	.	.	.	.	.	.	.	.	.	.	.	.	.
						07_B_A12		n/a		n/a		n/a		n/a		.	.	.	.	.	.	.	.	.	.	.	.	.	.	.	.	.	.	.	.	.	.	.	.	.	.	.	.	.	.	.	.	.	.
						07_B_B3		n/a		n/a		n/a		n/a		.	.	.	.	.	.	.	.	.	.	.	.	.	.	.	.	.	.	.	.	.	.	.	.	.	.	.	.	.	.	.	.	.	.
VRC01 Treatment Group (NRG mice)
								Sensitivity								V1 loop																									V2 loop
Group		Mouse ID		Day		Virus ID		04_A06		VRC01		VRC07		VRC07-FWR		132	133	134	135	136	137	138	139	140	141	142	143	144	145	146	148	149	150	151	152	153	154	155	156	157	158	159	160	161	162	163	164	165	166
								IC50								T	D	L	R	N	A	T	N	T	T	S	S	S	W	E	T	M	E	K	G	E	I	K	N	C	S	F	N	I	T	T	S	I	R
VRC01		3960		d-1		02_A12		n/a		n/a		n/a		n/a		.	.	.	.	.	.	.	.	.	.	.	.	.	.	.	.	.	.	.	.	.	.	.	.	.	.	.	.	.	.	.	.	.	.
						01_B_E2		n/a		n/a		n/a		n/a		.	.	.	.	.	.	.	.	.	.	.	.	.	.	.	.	.	.	.	.	.	.	.	.	.	.	.	.	.	.	.	.	.	.
						01_B_E3		n/a		n/a		n/a		n/a		.	.	.	.	.	.	.	.	.	.	.	.	.	.	.	.	.	.	.	.	.	.	.	.	.	.	.	.	.	.	.	.	.	.
						01_B_E6		n/a		n/a		n/a		n/a		.	.	.	.	.	.	.	.	.	.	.	.	.	.	.	.	.	.	.	.	.	.	.	.	.	.	.	.	.	.	.	.	.	.
						01_B_E8		n/a		n/a		n/a		n/a		.	.	.	.	.	.	.	.	.	.	.	.	.	.	.	.	.	.	.	.	.	.	.	.	.	.	.	.	.	.	.	.	.	.
						01_B_E10		n/a		n/a		n/a		n/a		.	.	.	.	.	.	.	.	.	.	.	.	.	.	.	.	.	.	.	.	.	.	.	.	.	.	.	.	.	.	.	.	.	.
						01_B_F4		n/a		n/a		n/a		n/a		.	.	.	.	.	.	.	.	.	.	.	.	.	.	.	.	.	.	.	.	.	.	.	.	.	.	.	.	.	.	.	.	.	.
						01_B_F12		n/a		n/a		n/a		n/a		.	.	.	.	.	.	.	.	.	.	.	.	.	.	.	.	.	.	.	.	.	.	.	.	.	.	.	.	.	.	.	.	.	.
				d28		06_A11		n/a		n/a		n/a		n/a		.	.	.	.	.	.	.	.	.	.	.	.	.	.	.	.	.	.	.	.	.	.	.	.	.	.	.	.	.	.	.	.	.	.
						06_A3		n/a		n/a		n/a		n/a		.	.	.	.	.	.	.	.	.	.	.	.	.	.	.	.	.	.	.	.	.	.	.	.	.	.	.	.	.	.	.	.	.	.
						06_A7		0.00658582		>25		10.1051		0.0689313		.	.	.	.	.	.	.	.	.	.	.	.	.	.	.	.	.	.	.	.	.	.	.	.	.	.	.	.	.	.	.	.	.	.
						06_B3		n/a		n/a		n/a		n/a		.	.	.	.	.	.	.	.	.	.	.	.	.	.	.	.	.	.	.	.	.	.	.	.	.	.	.	.	.	.	.	.	.	.
						06_B9		n/a		n/a		n/a		n/a		.	.	.	.	.	.	.	.	.	.	.	.	.	.	.	.	.	.	.	.	.	.	.	.	.	.	.	.	.	.	.	.	.	.
VRC01		3968		d-1		02_G2		n/a		n/a		n/a		n/a		.	.	.	.	.	.	.	.	.	.	.	.	.	.	.	.	.	.	.	.	.	.	.	.	.	.	.	.	.	.	.	.	.	.
						02_G9		n/a		n/a		n/a		n/a		.	.	.	.	.	.	.	.	.	.	.	.	.	.	.	.	.	.	.	.	.	.	.	.	.	.	.	.	.	.	.	.	.	.
						02_H3		n/a		n/a		n/a		n/a		.	.	.	.	.	.	.	.	.	.	.	.	.	.	.	.	.	.	.	.	.	.	.	.	.	.	.	.	.	.	.	.	.	.
						02_H9		n/a		n/a		n/a		n/a		.	.	.	.	.	.	.	.	.	.	.	.	.	.	.	.	.	.	.	.	.	.	.	.	.	.	.	.	.	.	.	.	.	.
						02_H10		n/a		n/a		n/a		n/a		.	.	.	.	.	.	.	.	.	.	.	.	.	.	.	.	.	.	.	.	.	.	.	.	.	.	.	.	.	.	.	.	.	.
				d28		06_H6		n/a		n/a		n/a		n/a		.	.	.	.	.	.	.	.	.	.	.	.	.	.	.	.	.	.	.	.	.	.	.	.	.	.	.	.	.	.	.	.	.	.
						06_H12		n/a		n/a		n/a		n/a		.	.	.	.	.	.	.	.	.	.	.	.	.	.	.	.	.	.	.	.	.	.	.	.	.	.	.	.	.	.	.	.	.	.
						02_B_G4		n/a		n/a		n/a		n/a		.	.	.	.	.	.	.	.	.	.	.	.	.	.	.	.	.	.	.	.	.	.	.	.	.	.	.	.	.	.	.	.	.	.
						02_B_G7		0.0131389		8.54502		0.105327		0.0259705		.	.	.	.	.	.	.	.	.	.	.	.	.	.	.	.	.	.	.	.	.	.	.	.	.	.	.	.	.	.	.	.	.	.
						02_B_H1		n/a		n/a		n/a		n/a		.	.	.	.	.	.	.	.	.	.	.	.	.	.	.	.	.	.	.	.	.	.	.	.	.	.	.	.	.	.	.	.	.	.
						02_B_H4		0.00992221		10.0594		1.33111		0.00372164		.	.	.	.	.	.	.	.	.	.	.	.	.	.	.	.	.	.	.	.	.	.	.	.	.	.	.	.	.	.	.	.	.	.
						02_B_H6		n/a		n/a		n/a		n/a		.	.	.	.	.	.	.	.	.	.	.	.	.	.	.	.	.	.	.	.	.	.	.	.	.	.	.	.	.	.	.	.	.	.
						02_B_H12		n/a		n/a		n/a		n/a		.	.	.	.	.	.	.	.	.	.	.	.	.	.	.	.	.	.	.	.	.	.	.	.	.	.	.	.	.	.	.	.	.	.
VRC01		3994		d-1		03_E4		n/a		n/a		n/a		n/a		.	.	.	.	.	.	.	.	.	.	.	.	.	.	.	.	.	.	.	.	.	.	.	.	.	.	.	.	.	.	.	.	.	.
				d28		07_E12		n/a		n/a		n/a		n/a		.	.	.	.	.	.	.	.	.	.	.	.	.	.	.	.	.	.	.	.	.	.	.	.	.	.	.	.	.	.	.	.	.	.
						07_F6		n/a		n/a		n/a		n/a		.	.	.	.	.	.	.	.	.	.	.	.	.	.	.	.	.	.	.	.	.	.	.	.	.	.	.	.	.	.	.	.	.	.
						03_B_F1		0.00580918		>25		0.373595		0.00442747		.	.	.	.	.	.	.	.	.	.	.	.	.	.	.	.	.	.	.	.	.	.	.	.	.	.	.	.	.	.	.	.	.	.
						03_B_F3		n/a		n/a		n/a		n/a		.	.	.	.	.	.	.	.	.	.	.	.	.	.	.	.	.	.	.	.	.	.	.	.	.	.	.	.	.	.	.	.	.	.
						03_B_F5		n/a		n/a		n/a		n/a		.	.	.	.	.	.	.	.	.	.	.	.	.	.	.	.	.	.	.	.	.	.	.	.	.	.	.	.	.	.	.	.	.	.
						03_B_F6		n/a		n/a		n/a		n/a		.	.	.	.	.	.	.	.	.	.	.	.	.	.	.	.	.	.	.	.	.	.	.	.	.	.	.	.	.	.	.	.	.	.
VRC01		3996		d-1		03_G1		n/a		n/a		n/a		n/a		.	.	.	.	.	.	.	.	.	.	.	.	.	.	.	.	.	.	.	.	.	.	.	.	.	.	.	.	.	.	.	.	.	.
						03_G4		n/a		n/a		n/a		n/a		.	.	.	.	.	.	.	.	.	.	.	.	.	.	.	.	.	.	.	.	.	.	.	.	.	.	.	.	.	.	.	.	.	.
						03_G12		n/a		n/a		n/a		n/a		.	.	.	.	.	.	.	.	.	.	.	.	.	.	.	.	.	.	.	.	.	.	.	.	.	.	.	.	.	.	.	.	.	.
						03_H1		n/a		n/a		n/a		n/a		.	.	.	.	.	.	.	.	.	.	.	.	.	.	.	.	.	.	.	.	.	.	.	.	.	.	.	.	.	.	.	.	.	.
						03_G6		n/a		n/a		n/a		n/a		.	.	.	.	.	.	.	.	.	.	.	.	.	.	.	.	.	.	.	.	.	.	.	.	.	.	.	.	.	.	.	.	.	.
						03_H2		n/a		n/a		n/a		n/a		.	.	.	.	.	.	.	.	.	.	.	.	.	.	.	.	.	.	.	.	.	.	.	.	.	.	.	.	.	.	.	.	.	.
						03_H3		n/a		n/a		n/a		n/a		.	.	.	.	.	.	.	.	.	.	.	.	.	.	.	.	.	.	.	.	.	.	.	.	.	.	.	.	.	.	.	.	.	.
						03_H7		n/a		n/a		n/a		n/a		.	.	.	.	.	.	.	.	.	.	.	.	.	.	.	.	.	.	.	.	.	.	.	.	.	.	.	.	.	.	.	.	.	.
				d28		07_G2		0.0485268		>25		>25		12.2383		.	.	.	.	.	.	.	.	.	.	.	.	.	.	.	.	.	.	.	.	.	.	.	.	.	.	.	.	.	.	.	.	.	.
						07_G8		n/a		n/a		n/a		n/a		.	.	.	.	.	.	.	.	.	.	.	.	.	.	.	.	.	.	.	.	.	.	.	.	.	.	.	.	.	.	.	.	.	.
						07_H9		n/a		n/a		n/a		n/a		.	.	.	.	.	.	.	.	.	.	.	.	.	.	.	.	.	.	.	.	.	.	.	.	.	.	.	.	.	.	.	.	.	.
						03_B_H9		n/a		n/a		n/a		n/a		.	.	.	.	.	.	.	.	.	.	.	.	.	.	.	.	.	.	.	.	.	.	.	.	.	.	.	.	.	.	.	.	.	.
VRC01		4029		d-1		04_E3		n/a		n/a		n/a		n/a		.	.	.	.	.	.	.	.	.	.	.	.	.	.	.	.	.	.	.	.	.	.	.	.	.	.	.	.	.	.	.	.	.	.
						04_E11		n/a		n/a		n/a		n/a		.	.	.	.	.	.	.	.	.	.	.	.	.	.	.	.	.	.	.	.	.	.	.	.	.	.	.	.	.	.	.	.	.	.
						04_E11		n/a		n/a		n/a		n/a		.	.	.	.	.	.	.	.	.	.	.	.	.	.	.	.	.	.	.	.	.	.	.	.	.	.	.	.	.	.	.	.	.	.
				d28		08_E1		n/a		n/a		n/a		n/a		.	.	.	.	.	.	.	.	.	.	.	.	.	.	.	.	.	.	.	.	.	.	.	.	.	.	.	.	.	.	.	.	.	.
						08_E2		0.00209736		>25		>25		12.7358		.	.	.	.	.	.	.	.	.	.	.	.	.	.	.	.	.	.	.	.	.	.	.	.	.	.	.	.	.	.	.	.	.	.
						08_E7		n/a		n/a		n/a		n/a		.	.	.	.	.	.	.	.	.	.	.	.	.	.	.	.	.	.	.	.	.	.	.	.	.	.	.	.	.	.	.	.	.	.
						08_F12		n/a		n/a		n/a		n/a		.	.	.	.	.	.	.	.	.	.	.	.	.	.	.	.	.	.	.	.	.	.	.	.	.	.	.	.	.	.	.	.	.	.
						04_B_E3		n/a		n/a		n/a		n/a		.	.	.	.	.	.	.	.	.	.	.	.	.	.	.	.	.	.	.	.	.	.	.	.	.	.	.	.	.	.	.	.	.	.
						04_B_F1		n/a		n/a		n/a		n/a		.	.	.	.	.	.	.	.	.	.	.	.	.	.	.	.	.	.	.	.	.	.	.	.	.	.	.	.	.	.	.	.	.	.
						04_B_F3		n/a		n/a		n/a		n/a		.	.	.	.	.	.	.	.	.	.	.	.	.	.	.	.	.	.	.	.	.	.	.	.	.	.	.	.	.	.	.	.	.	.
						04_B_F11		n/a		n/a		n/a		n/a		.	.	.	.	.	.	.	.	.	.	.	.	.	.	.	.	.	.	.	.	.	.	.	.	.	.	.	.	.	.	.	.	.	.
VRC07 Treatment Group (NRG mice)
								Sensitivity								V1 loop																									V2 loop
Group		Mouse ID		Day		Virus ID		04_A06		VRC01		VRC07		VRC07-FWR		132	133	134	135	136	137	138	139	140	141	142	143	144	145	146	148	149	150	151	152	153	154	155	156	157	158	159	160	161	162	163	164	165	166
								IC50								T	D	L	R	N	A	T	N	T	T	S	S	S	W	E	T	M	E	K	G	E	I	K	N	C	S	F	N	I	T	T	S	I	R
VRC07		3899		d-1		01_A2		n/a		n/a		n/a		n/a		.	.	.	.	.	.	.	.	.	.	.	.	.	.	.	.	.	.	.	.	.	.	.	.	.	.	.	.	.	.	.	.	.	.
						01_A3		n/a		n/a		n/a		n/a		.	.	.	.	.	.	.	.	.	.	.	.	.	.	.	.	.	.	.	.	.	.	.	.	.	.	.	.	.	.	.	.	.	.
						01_A4		n/a		n/a		n/a		n/a		.	.	.	.	.	.	.	.	.	.	.	.	.	.	.	.	.	.	.	.	.	.	.	.	.	.	.	.	.	.	.	.	.	.
						01_B12		n/a		n/a		n/a		n/a		.	.	.	.	.	.	.	.	.	.	.	.	.	.	.	.	.	.	.	.	.	.	.	.	.	.	.	.	.	.	.	.	.	.
						01_A8		n/a		n/a		n/a		n/a		.	.	.	.	.	.	.	.	.	.	.	.	.	.	.	.	.	.	.	.	.	.	.	.	.	.	.	.	.	.	.	.	.	.
						01_A10		n/a		n/a		n/a		n/a		.	.	.	.	.	.	.	.	.	.	.	.	.	.	.	.	.	.	.	.	.	.	.	.	.	.	.	.	.	.	.	.	.	.
						01_B7		n/a		n/a		n/a		n/a		.	.	.	.	.	.	.	.	.	.	.	.	.	.	.	.	.	.	.	.	.	.	.	.	.	.	.	.	.	.	.	.	.	.
						01_B8		n/a		n/a		n/a		n/a		.	.	.	.	.	.	.	.	.	.	.	.	.	.	.	.	.	.	.	.	.	.	.	.	.	.	.	.	.	.	.	.	.	.
						01_B11		n/a		n/a		n/a		n/a		.	.	.	.	.	.	.	.	.	.	.	.	.	.	.	.	.	.	.	.	.	.	.	.	.	.	.	.	.	.	.	.	.	.
				d28		05_B3		n/a		n/a		n/a		n/a		.	.	.	.	.	.	.	.	.	.	.	.	.	.	.	.	.	.	.	.	.	.	.	.	.	.	.	.	.	.	.	.	.	.
						05_B4		n/a		n/a		n/a		n/a		.	.	.	.	.	.	.	.	.	.	.	.	.	.	.	.	.	.	.	.	.	.	.	.	.	.	.	.	.	.	.	.	.	.
						02_B_C1		n/a		n/a		n/a		n/a		.	.	.	.	.	.	.	.	.	.	.	.	.	.	.	.	.	.	.	.	.	.	.	.	.	.	.	.	.	.	.	.	.	.
						02_B_C5		n/a		n/a		n/a		n/a		.	.	.	.	.	.	.	.	.	.	.	.	.	.	.	.	.	.	.	.	.	.	.	.	.	.	.	.	.	.	.	.	.	.
						02_B_C7		n/a		n/a		n/a		n/a		.	E	.	.	.	.	.	.	.	.	.	.	.	.	.	.	.	.	.	.	.	.	.	.	.	.	.	.	.	.	.	.	.	.
						02_B_C9		n/a		n/a		n/a		n/a		.	.	.	.	.	.	.	.	.	.	.	.	.	.	.	.	.	.	.	.	.	.	.	.	.	.	.	.	.	.	.	.	.	.
						02_B_D5		0.0687809		>25		>25		>25		.	.	.	.	.	.	.	.	.	.	.	.	.	.	.	.	.	.	.	.	.	.	.	.	.	.	.	.	.	.	.	.	.	.
VRC07		3918		d-1		01_C9		n/a		n/a		n/a		n/a		.	.	.	.	.	.	.	.	.	.	.	.	.	.	.	.	.	.	.	.	.	.	.	.	.	.	.	.	.	.	.	.	.	.
						01_D6		n/a		n/a		n/a		n/a		.	.	.	.	.	.	.	.	.	.	.	.	.	.	.	.	.	.	.	.	.	.	.	.	.	.	.	.	.	.	.	.	.	.
						01_C5		n/a		n/a		n/a		n/a		.	.	.	.	.	.	.	.	.	.	.	.	.	.	.	.	.	.	.	.	.	.	.	.	.	.	.	.	.	.	.	.	.	.
						01_C6		n/a		n/a		n/a		n/a		.	.	.	.	.	.	.	.	.	.	.	.	.	.	.	.	.	.	.	.	.	.	.	.	.	.	.	.	.	.	.	.	.	.
						01_D1		n/a		n/a		n/a		n/a		.	.	.	.	.	.	.	.	.	.	.	.	.	.	.	.	.	.	.	.	.	.	.	.	.	.	.	.	.	.	.	.	.	.
						01_D6		n/a		n/a		n/a		n/a		.	.	.	.	.	.	.	.	.	.	.	.	.	.	.	.	.	.	.	.	.	.	.	.	.	.	.	.	.	.	.	.	.	.
						01_D9		n/a		n/a		n/a		n/a		.	.	.	.	.	.	.	.	.	.	.	.	.	.	.	.	.	.	.	.	.	.	.	.	.	.	.	.	.	.	.	.	.	.
				d28		05_C2		n/a		n/a		n/a		n/a		.	.	.	.	.	.	.	.	.	.	.	.	.	.	.	.	.	.	.	.	.	.	.	.	.	.	.	.	.	.	.	.	.	.
						05_C7		n/a		n/a		n/a		n/a		.	.	.	.	.	.	.	.	.	.	.	.	.	.	.	.	.	.	.	.	.	.	.	.	.	.	.	.	.	.	.	.	.	.
						05_D7		n/a		n/a		n/a		n/a		.	.	.	.	.	.	.	.	.	.	.	.	.	.	.	.	.	.	.	.	.	.	.	.	.	.	.	.	.	.	.	.	.	.
						05_C1		n/a		n/a		n/a		n/a		.	.	.	.	.	.	.	.	.	.	.	.	.	.	.	.	.	.	.	.	.	.	.	.	.	.	.	.	.	.	.	.	.	.
						05_C2		n/a		n/a		n/a		n/a		.	.	.	.	.	.	.	.	.	.	.	.	.	.	.	.	.	.	.	.	.	.	.	.	.	.	.	.	.	.	.	.	.	.
						05_C9		n/a		n/a		n/a		n/a		.	.	.	.	.	.	.	.	.	.	.	.	.	.	.	.	.	.	.	.	.	.	.	.	.	.	.	.	.	.	.	.	.	.
						05_D4		0.0124506		2.97694		0.802328		0.0158582		.	.	.	.	.	.	.	.	.	.	.	.	.	.	.	.	.	.	.	.	.	.	.	.	.	.	.	.	.	.	.	.	.	.
VRC07		3963		d-1		02_C2		n/a		n/a		n/a		n/a		.	.	.	.	.	.	.	.	.	.	.	.	.	.	.	.	.	.	.	.	.	.	.	.	.	.	.	.	.	.	.	.	.	.
						02_D2		n/a		n/a		n/a		n/a		.	.	.	.	.	.	.	.	.	.	.	.	.	.	.	.	.	.	.	.	.	.	.	.	.	.	.	.	.	.	.	.	.	.
						02_D5		n/a		n/a		n/a		n/a		.	.	.	.	.	.	.	.	.	.	.	.	.	.	.	.	.	.	.	.	.	.	.	.	.	.	.	.	.	.	.	.	.	.
						02_C6		n/a		n/a		n/a		n/a		.	.	.	.	.	.	.	.	.	.	.	.	.	.	.	.	.	.	.	.	.	.	.	.	.	.	.	.	.	.	.	.	.	.
						02_D8		n/a		n/a		n/a		n/a		.	.	.	.	.	.	.	.	.	.	.	.	.	.	.	.	.	.	.	.	.	.	.	.	.	.	.	.	.	.	.	.	.	.
						02_D11		n/a		n/a		n/a		n/a		.	.	.	.	.	.	.	.	.	.	.	.	.	.	.	.	.	.	.	.	.	.	.	.	.	.	.	.	.	.	.	.	.	.
				d28		06_C11		n/a		n/a		n/a		n/a		.	.	.	.	.	.	.	.	.	.	.	.	.	.	.	.	.	.	.	.	.	.	.	.	.	.	.	.	.	.	.	.	.	.
						06_D1		n/a		n/a		n/a		n/a		.	.	.	.	.	.	.	.	.	.	.	.	.	.	.	.	.	.	.	.	.	.	.	.	.	.	.	.	.	.	.	.	.	.
						06_C6		n/a		n/a		n/a		n/a		.	.	.	.	.	.	.	.	.	.	.	.	.	.	.	.	.	.	.	.	.	.	.	.	.	.	.	.	.	.	.	.	.	.
						06_C7		0.0236576		>25		4.15486		1.48682		.	.	.	.	.	.	.	.	.	.	.	.	.	.	.	.	.	.	.	.	.	.	.	.	.	.	.	.	.	.	.	.	.	.
						06_D1		n/a		n/a		n/a		n/a		.	.	.	.	.	.	.	.	.	.	.	.	.	.	.	.	.	.	.	.	.	.	.	.	.	.	.	.	.	.	.	.	.	.
						06_D6		n/a		n/a		n/a		n/a		.	.	.	.	.	.	.	.	.	.	.	.	.	.	.	.	.	.	.	.	.	.	.	.	.	.	.	.	.	.	.	.	.	.
						06_D7		n/a		n/a		n/a		n/a		.	.	.	.	.	.	.	.	.	.	.	.	.	.	.	.	.	.	.	E	.	.	.	.	.	.	.	.	.	.	.	.	.	.
						06_D10		0.00588412		>25		>25		5.84495		.	.	.	.	.	.	.	.	.	.	.	.	.	.	.	.	.	.	.	.	.	.	.	.	.	.	.	.	.	.	.	.	.	.
VRC07		3966		d-1		02_E2		n/a		n/a		n/a		n/a		.	.	.	.	.	.	.	.	.	.	.	.	.	.	.	.	.	.	.	.	.	.	.	.	.	.	.	.	.	.	.	.	.	.
						02_F5		n/a		n/a		n/a		n/a		.	.	.	.	.	.	.	.	.	.	.	.	.	.	.	.	.	.	.	.	.	.	.	.	.	.	.	.	.	.	.	.	.	.
						02_F10		n/a		n/a		n/a		n/a		.	.	.	.	.	.	.	.	.	.	.	.	.	.	.	.	.	.	.	.	.	.	.	.	.	.	.	.	.	.	.	.	.	.
						02_F12		n/a		n/a		n/a		n/a		.	.	.	.	.	.	.	.	.	.	.	.	.	.	.	.	.	.	.	.	.	.	.	.	.	.	.	.	.	.	.	.	.	.
						02_E3		n/a		n/a		n/a		n/a		.	.	.	.	.	.	.	.	.	.	.	.	.	.	.	.	.	.	.	.	.	.	.	.	.	.	.	.	.	.	.	.	.	.
						02_E4		n/a		n/a		n/a		n/a		.	.	.	.	.	.	.	.	.	.	.	.	.	.	.	.	.	.	.	.	.	.	.	.	.	.	.	.	.	.	.	.	.	.
						02_F6		n/a		n/a		n/a		n/a		.	.	.	.	.	.	.	.	.	.	.	.	.	.	.	.	.	.	.	.	.	.	.	.	.	.	.	.	.	.	.	.	.	.
				d28		06_E5		n/a		n/a		n/a		n/a		.	.	.	.	.	.	.	.	.	.	.	.	.	.	.	.	.	.	.	.	.	.	.	.	.	.	.	.	.	.	.	.	.	.
						06_E10		n/a		n/a		n/a		n/a		.	.	.	.	.	.	.	.	.	.	.	.	.	.	.	.	.	.	.	.	.	.	.	.	.	.	.	.	.	.	.	.	.	.
						06_E11		n/a		n/a		n/a		n/a		.	.	.	.	.	.	.	.	.	.	.	.	.	.	.	.	.	.	.	.	.	.	.	.	.	.	.	.	.	.	.	.	.	.
						06_F4		n/a		n/a		n/a		n/a		.	.	.	.	.	.	.	.	.	.	.	.	.	.	.	.	.	.	.	.	.	.	.	.	.	.	.	.	.	.	.	.	.	.
04_A06 Treatment Group (NRG mice)
								Sensitivity								V1 loop																									V2 loop
Group		Mouse ID		Day		Virus ID		04_A06		VRC01		VRC07		VRC07-FWR		132	133	134	135	136	137	138	139	140	141	142	143	144	145	146	148	149	150	151	152	153	154	155	156	157	158	159	160	161	162	163	164	165	166
								IC50								T	D	L	R	N	A	T	N	T	T	S	S	S	W	E	T	M	E	K	G	E	I	K	N	C	S	F	N	I	T	T	S	I	R
04_A06		3926		d-1		01_H4		n/a		n/a		n/a		n/a		.	.	.	.	.	.	.	.	.	.	.	.	.	.	.	.	.	.	.	.	.	.	.	.	.	.	.	.	.	.	.	.	.	.
						01_B_C10		n/a		n/a		n/a		n/a		.	.	.	.	.	.	.	.	.	.	.	.	.	.	.	.	.	.	.	.	.	.	.	.	.	.	.	.	.	.	.	.	.	.
						01_B_C11		n/a		n/a		n/a		n/a		.	.	.	.	.	.	.	.	.	.	.	.	.	.	.	.	.	.	.	.	.	.	.	.	.	.	.	.	.	.	.	.	.	.
						01_B_D12		n/a		n/a		n/a		n/a		.	.	.	.	.	.	.	.	.	.	.	.	.	.	.	.	.	.	.	.	.	.	.	.	.	.	.	.	.	.	.	.	.	.
				d28		05_G11		0.0153625		0.0581967		0.0274516		0.0127607		.	.	.	.	.	.	.	.	.	.	.	.	.	.	.	.	.	.	.	.	.	.	.	.	.	.	.	.	.	.	.	.	.	.
04_A06		3972		d-1		03_A1		n/a		n/a		n/a		n/a		.	.	.	.	.	.	.	.	.	.	.	.	.	.	.	.	.	.	.	.	.	.	.	.	.	.	.	.	.	.	.	.	.	.
						03_A11		n/a		n/a		n/a		n/a		.	.	.	.	.	.	.	.	.	.	.	.	.	.	.	.	.	.	.	.	.	.	.	.	.	.	.	.	.	.	.	.	.	.
						03_A9		n/a		n/a		n/a		n/a		.	.	.	.	.	.	.	.	.	.	.	.	.	.	.	.	.	.	.	.	.	.	.	.	.	.	.	.	.	.	.	.	.	.
						03_B5		n/a		n/a		n/a		n/a		.	.	.	.	.	.	.	.	.	.	.	.	.	.	.	.	.	.	.	.	.	.	.	.	.	.	.	.	.	.	.	.	.	.
						03_B8		n/a		n/a		n/a		n/a		.	.	.	.	.	.	.	.	.	.	.	.	.	.	.	.	.	.	.	.	.	.	.	.	.	.	.	.	.	.	.	.	.	.
						03_B11		n/a		n/a		n/a		n/a		.	.	.	.	.	.	.	.	.	.	.	.	.	.	.	.	.	.	.	.	.	.	.	.	.	.	.	.	.	.	.	.	.	.
						03_B12		n/a		n/a		n/a		n/a		.	.	.	.	.	.	.	.	.	.	.	.	.	.	.	.	.	.	.	.	.	.	.	.	.	.	.	.	.	.	.	.	.	.
				d28		07_B3		n/a		n/a		n/a		n/a		.	.	.	.	.	.	.	.	.	.	.	.	.	.	.	.	.	.	.	.	.	.	.	.	.	.	.	.	.	.	.	.	.	.
						07_A_A8		0.00738065		0.0229339		0.00484867		0.0225072		.	.	.	.	.	.	.	.	.	.	.	.	.	.	.	.	.	.	.	.	.	.	.	.	.	.	.	.	.	.	.	.	.	.
				d119		01_E5		0.0102765		0.020453		0.00740794		0.00289036		.	.	.	.	.	.	.	.	.	.	.	.	.	.	.	.	.	.	.	.	.	.	.	.	.	.	.	.	.	.	.	.	.	.
						01_E8		n/a		n/a		n/a		n/a		.	.	.	.	.	.	.	.	.	.	.	.	.	.	.	.	.	.	.	.	.	.	.	.	.	.	.	.	.	.	.	.	.	.
						01_F3		n/a		n/a		n/a		n/a		.	.	.	.	.	.	.	.	.	.	.	.	.	.	.	.	.	.	.	.	.	.	.	.	.	.	.	.	.	.	.	.	.	.
04_A06		4015		d-1		04_C12		n/a		n/a		n/a		n/a		.	.	.	.	.	.	.	.	.	.	.	.	.	.	.	.	.	.	.	.	.	.	.	.	.	.	.	.	.	.	.	.	.	.
						04_D1		n/a		n/a		n/a		n/a		.	.	.	.	.	.	.	.	.	.	.	.	.	.	.	.	.	.	.	.	.	.	.	.	.	.	.	.	.	.	.	.	.	.
						04_D6		n/a		n/a		n/a		n/a		.	.	.	.	.	.	.	.	.	.	.	.	.	.	.	.	.	.	.	.	.	.	.	.	.	.	.	.	.	.	.	.	.	.
						04_C1		n/a		n/a		n/a		n/a		.	.	.	.	.	.	.	.	.	.	.	.	.	.	.	.	.	.	.	.	.	.	.	.	.	.	.	.	.	.	.	.	.	.
						04_C3		n/a		n/a		n/a		n/a		.	.	.	.	.	.	.	.	.	.	.	.	.	.	.	.	.	.	.	.	.	.	.	.	.	.	.	.	.	.	.	.	.	.
						04_C4		n/a		n/a		n/a		n/a		.	.	.	.	.	.	.	.	.	.	.	.	.	.	.	.	.	.	.	.	.	.	.	.	.	.	.	.	.	.	.	.	.	.
						04_D5		n/a		n/a		n/a		n/a		.	.	.	.	.	.	.	.	.	.	.	.	.	.	.	.	.	.	.	.	.	.	.	.	.	.	.	.	.	.	.	.	.	.
						04_D12		n/a		n/a		n/a		n/a		.	.	.	.	.	.	.	.	.	.	.	.	.	.	.	.	.	.	.	.	.	.	.	.	.	.	.	.	.	.	.	.	.	.
				d28		08_C8		n/a		n/a		n/a		n/a		.	.	.	.	.	.	.	.	.	.	.	.	.	.	.	.	.	.	.	.	.	.	.	.	.	.	.	.	.	.	.	.	.	.
						08_D2		n/a		n/a		n/a		n/a		.	.	.	.	.	.	.	.	.	.	.	.	.	.	.	.	.	.	.	.	.	.	.	.	.	.	.	.	.	.	.	.	.	.
						08_D9		n/a		n/a		n/a		n/a		.	.	.	.	.	.	.	.	.	.	.	.	.	.	.	.	.	.	.	.	.	.	.	.	.	.	.	.	.	.	.	.	.	.
04_A06 (1mg)				d126		03_D2		n/a		n/a		n/a		n/a		.	.	.	.	.	.	.	.	.	.	.	.	.	.	.	.	.	.	.	.	.	.	.	.	.	.	.	.	.	.	.	.	.	.
						03_D11		n/a		n/a		n/a		n/a		.	.	.	.	.	.	.	.	.	.	.	.	.	.	.	.	.	.	.	.	.	.	.	.	.	.	.	.	.	.	.	.	.	.
				d133		04_C4		n/a		n/a		n/a		n/a		.	.	.	.	.	.	.	.	.	.	.	.	.	.	.	.	.	.	.	.	.	.	.	.	.	.	.	.	.	.	.	.	.	.
04_A06		4030		d-1		04_G2		n/a		n/a		n/a		n/a		.	.	.	.	.	.	.	.	.	.	.	.	.	.	.	.	.	.	.	.	.	.	.	.	.	.	.	.	.	.	.	.	.	.
						04_G8		n/a		n/a		n/a		n/a		.	.	.	.	.	.	.	.	.	.	.	.	.	.	.	.	.	.	.	.	.	.	.	.	.	.	.	.	.	.	.	.	.	.
						04_H4		n/a		n/a		n/a		n/a		.	.	.	.	.	.	.	.	.	.	.	.	.	.	.	.	.	.	.	.	.	.	.	.	.	.	.	.	.	.	.	.	.	.
						04_H9		n/a		n/a		n/a		n/a		.	.	.	.	.	.	.	.	.	.	.	.	.	.	.	.	.	.	.	.	.	.	.	.	.	.	.	.	.	.	.	.	.	.
						02_B_A1		n/a		n/a		n/a		n/a		.	.	.	.	.	.	.	.	.	.	.	.	.	.	.	.	.	.	.	.	.	.	.	.	.	.	.	.	.	.	.	.	.	.
						02_B_A8		n/a		n/a		n/a		n/a		.	.	.	.	.	.	.	.	.	.	.	.	.	.	.	.	.	.	.	.	.	.	.	.	.	.	.	.	.	.	.	.	.	.
						02_B_B10		n/a		n/a		n/a		n/a		.	.	.	.	.	.	.	.	.	.	.	.	.	.	.	.	.	.	.	.	.	.	.	.	.	.	.	.	.	.	.	.	.	.
						02_B_B12		n/a		n/a		n/a		n/a		.	.	.	.	.	.	.	.	.	.	.	.	.	.	.	.	.	.	.	.	.	.	.	.	.	.	.	.	.	.	.	.	.	.
				d28		08_G1		0.0270714		0.0627998		0.0271495		0.0191006		.	.	.	.	.	.	.	.	.	.	.	.	.	.	.	.	.	.	.	.	.	.	.	.	.	.	.	.	.	.	.	.	.	.
04_A06 (1mg)				d119		02_A9		0.00284786		0.082914		0.186521		0.00211976		.	.	.	.	.	.	.	.	.	.	.	.	.	.	.	.	.	.	.	A	.	.	.	.	.	.	.	.	.	.	.	.	.	.
		3973		d119		01_G1		n/a		n/a		n/a		n/a		.	.	.	.	.	.	.	.	.	.	.	.	.	.	.	.	.	.	.	.	.	.	.	.	.	.	.	.	.	.	.	.	.	.
						01_G11		0.0165007		11.7008		0.107948		0.0145897		.	.	.	.	.	.	.	.	.	.	.	.	.	.	.	.	.	.	.	.	.	.	.	.	.	.	.	.	.	.	.	.	.	.
						01_H10		n/a		n/a		n/a		n/a		.	.	.	.	.	.	.	.	.	.	.	.	.	.	.	.	.	.	.	.	.	.	.	.	.	.	.	.	.	.	.	.	.	.
04_A06 (1mg)		3998		d126		02_G1		n/a		n/a		n/a		n/a		.	.	.	.	.	.	.	.	.	.	.	.	.	.	.	.	.	.	.	.	.	.	.	.	.	.	.	.	.	.	.	.	.	.
						02_G8		n/a		n/a		n/a		n/a		.	.	.	.	.	.	.	.	.	.	.	.	.	.	.	.	.	.	.	.	.	.	.	.	.	.	.	.	.	.	.	.	.	.
						02_H2		0.0139678		0.0860919		0.0326126		0.0720847		.	.	.	.	.	.	.	.	.	.	.	.	.	.	.	.	.	.	.	.	.	.	.	.	.	.	.	.	.	.	.	.	.	.
						02_H7		n/a		n/a		n/a		n/a		.	.	.	.	.	.	.	.	.	.	.	.	.	.	.	.	.	.	.	.	.	.	.	.	.	.	.	.	.	.	.	.	.	.
						02_H10		n/a		n/a		n/a		n/a		.	.	.	.	.	.	.	.	.	.	.	.	.	.	.	.	.	.	.	.	.	.	.	.	.	.	.	.	.	.	.	.	.	.
04_A06		4000		d133		03_B12		n/a		n/a		n/a		n/a		.	.	.	.	.	.	.	.	.	.	.	.	.	.	.	.	.	.	.	.	.	.	.	.	.	.	.	.	.	.	.	.	.	.
						04_A2		n/a		n/a		n/a		n/a		.	.	.	.	.	.	.	.	.	.	.	.	.	.	.	.	.	.	.	.	.	.	.	.	.	.	.	.	.	.	.	.	.	.
						04_B12		n/a		n/a		n/a		n/a		.	.	.	.	.	.	.	.	.	.	.	.	.	.	.	.	.	.	.	.	.	.	.	.	.	.	.	.	.	.	.	.	.	.
04_A06 (1mg)		4051		d140		04_E2		n/a		n/a		n/a		n/a		.	.	.	.	.	.	.	.	.	.	.	.	.	.	.	.	.	.	.	.	.	.	.	.	.	.	.	.	.	.	.	.	.	.
						04_E7		n/a		n/a		n/a		n/a		.	.	.	.	.	.	.	.	.	.	.	.	.	.	.	.	.	.	.	.	.	.	.	.	.	.	.	.	.	.	.	.	.	.
						04_F4		n/a		n/a		n/a		n/a		.	.	.	.	.	.	.	.	.	.	.	.	.	.	.	.	.	.	.	.	.	.	.	.	.	.	.	.	.	.	.	.	.	.
				d147		04_H3		n/a		n/a		n/a		n/a		.	.	.	.	.	.	.	.	.	.	.	.	.	.	.	.	.	.	.	.	.	.	.	.	.	.	.	.	.	.	.	.	.	.
						04_H7		n/a		n/a		n/a		n/a		.	.	.	.	.	.	.	.	.	.	.	.	.	.	.	.	.	.	.	.	.	.	.	.	.	.	.	.	.	.	.	.	.	.
VRC01 + 04_A06		4054		d119		02_C1		n/a		n/a		n/a		n/a		.	.	.	.	.	.	.	.	.	.	.	.	.	.	.	.	.	.	.	.	.	.	.	.	.	.	.	.	.	.	.	.	.	.
						02_C8		0.0156693		>25		2.87768		0.0346445		.	.	.	.	.	.	.	.	.	.	.	.	.	.	.	.	.	.	.	.	.	.	.	.	.	.	.	.	.	.	.	.	.	.
						02_C11		n/a		n/a		n/a		n/a		.	.	.	.	.	.	.	.	.	.	.	.	.	.	.	.	.	.	.	.	.	.	.	.	.	.	.	.	.	.	.	.	.	.
																132	133	134	135	136	137	138	139	140	141	142	143	144	145	146	148	149	150	151	152	153	154	156	157	159	160	161	162	163	164	165	166	167	168
N6 Treatment Group (NXG-HIS mice)
																V1 loop																									V2 loop
Group		Mouse ID		Day		Virus ID										132	133	134	135	136	137	138	139	140	141	142	143	144	145	146	148	149	150	151	152	153	154	155	156	157	158	159	160	161	162	163	164	165	166
																T	D	L	R	N	A	T	N	T	T	S	S	S	W	E	T	M	E	K	G	E	I	K	N	C	S	F	N	I	T	T	S	I	R
N6		171		d-2		PL2_A9										.	.	.	.	.	.	.	.	.	.	.	.	.	.	.	.	.	.	.	.	.	.	.	.	.	.	.	.	.	.	.	.	.	.
						PL2_B2										.	.	.	.	.	.	.	.	.	.	.	.	.	.	.	.	.	.	.	.	.	.	.	.	.	.	.	.	.	.	.	.	.	.
						PL2_B8										.	.	.	.	.	.	.	.	.	.	.	.	.	.	.	.	.	.	.	.	.	.	.	.	.	.	.	.	.	.	.	.	.	.
				d28		PL4_B3										.	A	.	.	.	.	.	.	.	.	.	.	.	.	.	.	.	.	.	.	.	.	.	.	.	.	.	.	.	.	.	.	.	.
						PL4_B6										.	.	.	.	.	.	.	.	.	.	.	.	.	.	.	.	.	.	.	.	.	.	.	.	.	.	.	.	.	.	.	.	.	.
		173		d-2		PL2_D11										.	.	.	.	.	.	.	.	.	.	.	.	.	.	.	.	.	.	.	.	.	.	.	.	.	.	.	.	.	.	.	.	.	.
				d28		PL4_D7										.	.	.	.	.	.	.	.	.	.	.	.	.	.	.	.	.	.	.	.	.	.	.	.	.	.	.	.	.	.	.	.	.	.
						PL4_D10										.	.	.	.	.	.	.	.	.	.	.	.	.	.	.	.	.	.	.	.	.	.	.	.	.	.	.	.	.	.	.	.	.	.
						PL4_D11										.	.	.	.	.	.	.	.	.	.	.	.	.	.	.	.	.	.	.	.	.	.	.	.	.	.	.	.	.	.	.	.	.	.
						PL4_C9										.	.	.	.	.	.	.	.	.	.	.	.	.	.	.	.	.	.	.	.	.	.	.	.	.	.	.	.	.	.	.	.	.	.
						PL4_C10										.	.	.	.	.	.	.	.	.	.	.	.	.	.	.	.	.	.	.	.	.	.	.	.	.	.	.	.	.	.	.	.	.	.
						PL4_D6										.	.	.	.	.	.	.	.	.	.	.	.	.	.	.	.	.	.	.	.	.	.	.	.	.	.	.	.	.	.	.	.	.	.
		185		d-2		PL2_E8										.	.	.	.	.	.	.	.	.	.	.	.	.	.	.	.	.	.	.	.	.	.	.	.	.	.	.	.	.	.	.	.	.	.
						PL2_F10										.	.	.	.	.	.	.	.	.	.	.	.	.	.	.	.	.	.	.	.	.	.	.	.	.	.	.	.	.	.	.	.	.	.
				d28		PL1_2_E6										.	.	.	.	.	.	.	.	.	.	.	.	.	.	.	.	.	.	.	.	.	.	.	.	.	.	.	.	.	.	.	.	.	.
						PL1_2_F2										.	.	.	.	.	.	.	.	.	.	.	.	.	.	.	.	.	.	.	.	.	.	.	.	.	.	.	.	.	.	.	.	.	.
						PL1_2_F11										.	.	.	.	.	.	.	.	.	.	.	.	.	.	.	.	.	.	.	.	.	.	.	.	.	.	.	.	.	.	.	.	.	.
		191		d-2		PL1_2_C1										.	.	.	.	.	.	.	.	.	.	.	.	.	.	.	.	.	.	.	.	.	.	.	.	.	.	.	.	.	.	.	.	.	.
						PL1_2_D9										.	.	.	.	.	.	.	.	.	.	.	.	.	.	.	.	.	.	.	.	.	.	.	.	.	.	.	.	.	.	.	.	.	.
				d28		PL4_G3										.	.	.	.	.	.	.	.	.	.	.	.	.	.	.	.	.	.	.	.	.	.	.	.	.	.	.	.	.	.	.	.	.	.
						PL4_G6										.	.	.	.	.	.	.	.	.	.	.	.	.	.	.	.	.	.	.	.	.	.	.	.	.	.	.	.	.	.	.	.	.	.
						PL4_H9										.	.	.	.	.	.	.	.	.	.	.	.	.	.	.	.	.	.	.	.	.	.	.	.	.	.	.	.	.	.	.	.	.	.
N49P7		172		d-2		PL1_A4										.	.	.	.	.	.	.	.	.	.	.	.	.	.	.	.	.	.	.	.	.	.	.	.	.	.	.	.	.	.	.	.	.	.
						PL1_A5										.	.	.	.	.	.	.	.	.	.	.	.	.	.	.	.	.	.	.	.	.	.	.	.	.	.	.	.	.	.	.	.	.	.
				d28		PL3_A3										.	.	.	.	.	.	.	.	.	.	.	.	.	.	.	.	.	.	.	.	.	.	.	.	.	.	.	.	.	.	.	.	.	.
						PL3_A11										.	.	.	.	.	.	.	.	.	.	.	.	.	.	.	.	.	.	.	.	.	.	.	.	.	.	.	.	.	.	.	.	.	.
						PL3_B6										.	.	.	.	.	.	.	.	.	.	.	.	.	.	.	.	.	.	.	.	.	.	.	.	.	.	.	.	.	.	.	.	.	.
		176		d-2		PL1_G3										.	.	.	.	.	.	.	.	.	.	.	.	.	.	.	.	.	.	.	.	.	.	.	.	.	.	.	.	.	.	.	.	.	.
						PL1_G4										.	.	.	.	.	.	.	.	.	.	.	.	.	.	.	.	.	.	.	.	.	.	.	.	.	.	.	.	.	.	.	.	.	.
						PL1_H9										.	.	.	.	.	.	.	.	.	.	.	.	.	.	.	.	.	.	.	.	.	.	.	.	.	.	.	.	.	.	.	.	.	.
				d28		PL3_G2										.	.	.	.	.	.	.	.	.	.	.	.	.	.	.	.	.	.	.	.	.	.	.	.	.	.	.	.	.	.	.	.	.	.
						PL3_G4										.	.	.	.	.	.	.	.	.	.	.	.	.	.	.	.	.	.	.	.	.	.	.	.	.	.	.	.	.	.	.	.	.	.
		179		d-2		PL1_C1										.	.	.	.	.	.	.	.	.	.	.	.	.	.	.	.	.	.	.	.	.	.	.	.	.	.	.	.	.	.	.	.	.	.
						PL1_C10										.	.	.	.	.	.	.	.	.	.	.	.	.	.	.	.	.	.	.	.	.	.	.	.	.	.	.	.	.	.	.	.	.	.
						PL1_D9										.	.	.	.	.	.	.	.	.	.	.	.	.	.	.	.	.	.	.	.	.	.	.	.	.	.	.	.	.	.	.	.	.	.
						PL1_D10										.	.	.	.	.	.	.	.	.	.	.	.	.	.	.	.	.	.	.	.	.	.	.	.	.	.	.	.	.	.	.	.	.	.
				d28		PL3_C4										.	.	.	.	.	.	.	.	.	.	.	.	.	.	.	.	.	.	.	.	.	.	.	.	.	.	.	.	.	.	.	.	.	.
						PL3_D3										.	.	.	.	.	.	.	.	.	.	.	.	.	.	.	.	.	.	.	.	.	.	.	.	.	.	.	.	.	.	.	.	.	.
						PL3_D8										.	.	.	.	.	.	.	.	.	.	.	.	.	.	.	.	.	.	.	.	.	.	.	.	.	.	.	.	.	.	.	.	.	.
[truncated: 169 more columns]

[truncated: 2 more sheets: Supplementary table 11, Supplementary table 12]
